# Supplementary material for: Random and independent sampling of endogenous tryptic peptides from normal human EDTA plasma by liquid chromatography micro electrospray ionization and tandem mass spectrometry
Source: Clin Proteomics. 2017 Dec 8;14:41. doi: 10.1186/s12014-017-9176-7 (PMC5721679; doi:10.1186/s12014-017-9176-7)
Supplement: Supplementary file 1 — Additional file 1. DHP pass 17 distinct protein matrix. [file 12014_2017_9176_MOESM1_ESM.txt]

TotalProteinIdentificationCount	IdentificationFilterMethod	GeneSymbol	TANDEM	PD_MSF	DHP_-80_oC	DHP_FD_-20	DHP_FD_RT	DHP_ICE_T1_4H	DHP_ICE_T2_8H	DHP_ICE_T3_12H	DHP_ICE_T4_24H	DHP_ICE_T5_48H	DHP_ICE_T6_72H	DHP_ICE_INHIB_T1_4H	DHP_ICE_INHIB_T2_8H	DHP_ICE_INHIB_T3_12H	DHP_ICE_INHIB_T4_24H	DHP_ICE_INHIB_T5_48H	DHP_ICE_INHIB_T6_72H	DHP_LN2	DHP_PATIENT_1	DHP_PATIENT_2	DHP_PATIENT_3	DHP_PATIENT_4	DHP_RT_T0_0H	DHP_RT_T1_1H	DHP_RT_T2_4H	DHP_RT_T3_8H	DHP_RT_T4_12H	DHP_RT_T5_24H	DHP_RT_T6_48H	DHP_RT_T7_72H	ProteinLibrary	DHP_-80_oC_STYP	DHP_FD_-20_STYP	DHP_FD_RT_STYP	DHP_ICE_T1_4H_STYP	DHP_ICE_T2_8H_STYP	DHP_ICE_T3_12H_STYP	DHP_ICE_T4_24H_STYP	DHP_ICE_T5_48H_STYP	DHP_ICE_T6_72H_STYP	DHP_ICE_INHIB_T1_4H_STYP	DHP_ICE_INHIB_T2_8H_STYP	DHP_ICE_INHIB_T3_12H_STYP	DHP_ICE_INHIB_T4_24H_STYP	DHP_ICE_INHIB_T5_48H_STYP	DHP_ICE_INHIB_T6_72H_STYP	DHP_LN2_STYP
59	0	LMCD1	0	59	0	0	1	0	0	0	0	0	0	0	1	0	0	0	0	1	0	0	0	0	2	2	2	5	1	0	4	1	0	0	4	2	0	1	0	0	0	1	0	0	0	1	2	0	3
45	0	FAXC	4	41	0	0	2	0	0	0	0	0	0	1	0	0	0	0	1	0	0	0	0	0	3	1	2	3	4	1	0	1	0	0	1	0	0	0	0	0	0	1	2	0	0	2	0	0	2
141	0	NEDD4	0	141	2	7	4	0	0	1	0	2	2	0	0	0	2	2	2	3	0	0	1	0	10	6	10	4	1	7	2	4	0	8	0	2	0	1	0	0	1	1	0	1	0	3	0	0	3
18	0	HLA-C	0	18	1	2	1	0	0	0	0	0	0	0	0	0	0	0	0	0	0	0	0	1	0	0	0	0	2	2	1	1	0	2	0	0	0	0	0	0	0	0	0	0	0	0	0	0	1
19	0	CECR1	0	19	1	0	1	0	0	0	0	0	1	0	0	0	0	0	0	1	0	0	0	0	1	0	3	1	0	0	0	1	0	1	1	0	0	0	0	0	0	0	0	0	0	0	0	0	0
21	0	SOD2	0	21	2	0	1	0	0	1	1	0	0	0	0	0	0	1	0	0	0	0	0	0	1	0	0	1	0	0	3	0	0	0	1	0	0	0	0	2	0	0	0	0	0	0	0	0	0
93	0	BTK	0	93	4	2	2	0	0	1	1	0	2	0	0	1	0	0	1	3	0	0	0	0	3	5	3	5	3	3	1	3	0	2	4	2	1	0	0	0	0	2	0	0	0	3	1	1	3
70	0	RINL	4	66	1	6	3	0	0	1	1	0	1	0	0	1	1	0	1	1	0	1	0	1	1	3	2	6	2	1	1	2	0	5	2	1	1	0	1	3	1	0	0	2	1	0	0	1	1
21	0	HDGF	0	21	0	0	1	0	0	0	0	0	0	0	0	0	0	0	0	0	0	0	0	0	0	0	0	2	1	2	0	1	0	1	0	1	0	0	0	0	2	0	0	0	0	0	0	0	1
274	0	CACNA1G	4	270	12	5	7	1	1	2	3	2	4	0	0	2	3	2	1	7	0	2	0	1	15	16	16	10	8	9	11	5	0	12	3	9	1	0	3	5	1	4	1	0	0	0	0	2	13
113	0	ANKK1	0	113	4	4	1	2	2	0	2	0	2	0	0	2	0	2	2	9	0	0	1	0	9	2	4	2	6	4	5	1	0	1	7	2	0	2	0	0	0	0	0	0	0	1	2	1	3
40	0	FLJ42291	0	40	4	1	0	0	0	0	0	0	0	0	0	2	0	0	0	4	0	0	0	0	1	3	3	1	2	0	1	0	0	0	0	0	0	0	1	1	0	0	0	0	0	0	0	0	4
4	0		0	4	0	1	0	0	0	0	0	0	0	0	0	0	0	0	0	0	0	0	0	0	0	0	0	0	0	0	1	1	0	0	0	0	0	0	0	0	0	0	0	0	0	0	0	0	0
30	0	FAM71F1	0	30	0	2	2	0	0	0	0	0	0	0	0	2	0	0	0	3	0	0	0	1	2	0	0	0	2	1	1	1	0	1	2	0	0	0	0	0	0	0	0	0	0	0	0	0	1
38	0	ATF7IP2	0	38	1	1	1	0	0	0	2	0	0	1	0	0	2	0	0	0	0	1	0	0	4	1	2	4	1	1	1	2	0	1	0	0	0	0	0	0	0	1	0	0	0	0	0	0	4
28	0		0	28	0	1	1	0	0	0	0	0	1	0	0	0	0	0	0	0	0	0	0	0	0	1	1	1	2	1	1	2	0	2	1	0	0	0	0	0	1	0	0	0	1	0	0	0	0
96	0	GOLGA8A	0	96	2	0	2	1	0	0	3	0	2	0	0	0	1	1	2	0	0	0	0	0	2	1	2	2	5	3	7	4	0	5	4	2	2	2	1	1	0	0	0	0	1	1	1	0	3
36	0		4	32	2	0	1	0	0	0	0	0	0	0	0	0	0	0	0	1	0	0	0	0	1	1	1	3	3	0	3	0	0	2	1	1	0	0	0	1	1	0	0	0	0	0	0	0	2
200	0	PTPRD	4	196	5	7	2	1	3	1	1	0	4	2	0	1	3	0	4	5	1	1	0	1	11	8	11	8	6	6	9	9	0	5	6	5	1	5	0	0	0	2	2	1	0	2	4	1	9
17	0	PHACTR2	0	17	0	0	1	0	0	0	0	0	0	0	0	0	0	0	0	0	0	0	0	0	1	1	1	2	2	1	1	0	0	0	0	1	0	0	0	1	0	0	0	0	0	0	0	0	0
6	0	DCUN1D1	0	6	0	1	0	0	0	0	0	0	0	0	0	0	0	0	0	0	0	0	0	0	0	1	0	1	0	0	1	0	0	0	0	0	0	0	0	0	0	0	0	0	0	0	0	0	0
42	0	FAM220BP	0	42	2	0	3	1	0	1	0	0	1	0	0	0	0	0	0	1	0	0	0	1	2	3	4	1	4	0	0	1	0	2	1	0	0	0	0	0	0	0	0	0	0	0	0	1	2
57	0	GGT7	6	51	0	1	2	0	0	0	1	0	0	0	0	2	0	1	0	2	0	0	0	0	1	1	4	1	8	1	1	1	0	3	0	2	0	1	2	1	1	0	0	0	0	0	0	0	3
3	0	ND2	0	3	0	0	0	1	0	0	0	0	0	0	0	0	0	0	0	0	0	0	0	0	0	0	0	0	0	0	0	0	0	1	0	0	0	0	0	0	0	0	0	0	0	0	0	0	0
12	0	ISLR	0	12	0	0	0	1	1	0	0	0	0	0	0	0	0	0	0	0	0	0	0	0	1	0	1	1	0	0	0	2	0	1	0	0	0	0	0	0	0	0	0	0	0	0	0	0	0
5	0	ND4	4	1	0	0	0	0	0	0	0	0	0	0	0	0	0	0	0	0	0	0	0	0	0	0	2	0	0	0	0	0	0	0	0	0	0	0	0	0	0	0	0	0	0	0	0	0	1
47	0		0	47	0	1	0	0	0	0	1	0	0	0	1	1	0	0	0	1	0	1	0	1	3	2	1	2	4	0	1	1	0	2	3	1	0	0	0	1	2	0	1	0	1	0	0	0	2
17	0	HLA-B	0	17	2	0	1	0	0	0	0	1	0	0	0	0	0	0	1	0	0	0	0	0	0	1	2	0	0	1	3	0	0	0	1	0	0	0	0	0	0	0	0	0	0	0	0	0	1
54	0	TAB3	0	54	1	5	1	0	0	1	0	2	2	0	0	3	0	1	0	2	0	0	0	0	1	5	1	3	2	2	0	4	0	5	0	2	0	1	1	1	0	0	0	0	0	0	0	1	1
140	0	SORBS2	22	118	4	6	2	0	2	0	3	1	0	0	0	1	1	1	1	4	0	0	1	0	6	5	6	9	7	3	5	2	0	4	2	5	0	1	3	1	2	0	3	0	1	0	0	1	3
75	0	CTPS1	4	71	0	4	0	1	1	1	1	0	1	1	0	0	0	0	0	1	0	0	0	0	1	5	3	1	3	3	4	9	0	3	1	0	0	0	0	1	2	1	0	0	1	2	1	0	3
83	0	BIN1	0	83	4	1	2	0	1	0	2	1	1	0	1	0	1	0	1	2	0	0	0	0	2	2	3	5	1	2	2	1	0	2	2	1	1	0	0	4	1	1	0	0	2	2	0	0	7
7	0	CIPC	0	7	0	0	0	0	0	0	0	0	0	0	0	0	0	0	0	1	0	1	0	0	0	0	0	0	0	0	0	1	0	0	0	1	0	0	0	0	0	0	0	0	0	0	0	0	0
16	0	BSDC1	0	16	0	1	1	0	0	0	0	0	0	0	0	0	1	0	1	0	0	0	0	0	1	0	0	1	0	1	2	1	0	0	0	1	0	0	0	0	0	0	0	0	0	0	0	0	1
64	0	ATOH8	6	58	3	5	1	1	0	2	0	0	2	0	0	0	0	0	0	5	0	0	0	0	1	2	3	1	3	1	1	3	0	0	1	1	0	0	3	2	0	0	0	1	0	0	0	0	0
6	0	SLC44A5	0	6	0	0	0	0	0	0	0	1	0	0	0	0	0	0	0	0	0	0	0	0	1	0	0	0	0	0	1	0	0	0	0	0	0	1	0	0	0	0	0	0	0	0	0	0	0
155	0	ZNF827	8	147	6	2	1	2	0	1	0	0	2	1	1	1	0	0	1	8	0	0	1	0	6	9	4	7	8	4	5	7	0	1	6	2	3	0	1	0	2	2	2	1	2	0	1	1	6
80	0	CYP19A1	4	76	2	4	0	2	0	0	0	2	1	0	0	2	0	0	0	1	0	1	1	0	9	2	3	4	4	2	0	5	0	4	2	1	0	1	1	0	1	2	0	0	0	0	1	0	0
1	0	LARGE	0	1	0	0	0	0	0	0	0	0	0	0	0	0	0	0	0	0	0	0	0	0	0	0	0	0	0	0	0	1	0	0	0	0	0	0	0	0	0	0	0	0	0	0	0	0	0
5	0	RBAK-RBAKDN	0	5	0	1	0	0	0	0	0	0	0	0	0	0	0	0	0	1	0	0	1	0	0	0	0	1	0	0	0	0	0	0	0	0	0	0	0	0	0	0	0	0	0	0	0	0	1
8	0	HLA-DRB1	4	4	0	0	0	0	0	0	0	0	0	0	0	0	0	1	0	0	0	0	0	0	0	1	2	0	0	0	0	0	0	0	0	0	0	0	0	0	0	0	0	0	0	0	0	0	0
117	0	TOR1AIP1	0	117	2	6	1	0	0	1	0	2	2	0	0	2	0	1	0	3	0	1	0	1	4	7	8	6	14	3	5	0	0	1	1	3	1	2	2	0	1	0	0	0	0	1	1	1	2
69	0	CBWD2	0	69	0	2	1	1	0	0	0	2	0	0	0	0	0	0	0	1	1	0	0	0	0	2	0	3	2	0	2	0	0	0	10	1	1	1	0	2	3	1	0	0	0	1	1	1	4
25	0	TAGLN2	0	25	1	0	1	0	0	0	0	0	1	0	0	0	0	0	0	2	0	0	0	0	1	2	3	2	0	0	0	1	0	1	2	2	0	1	0	0	0	0	0	0	1	0	0	0	1
18	0	FRMPD2	0	18	1	1	0	0	0	0	0	0	0	0	0	0	1	0	0	0	0	0	0	0	0	0	0	2	1	0	0	1	0	1	0	2	0	1	0	1	1	0	0	0	0	0	0	0	0
66	0	CHSY2	4	62	1	6	3	2	0	0	1	1	0	0	0	0	1	1	0	6	0	0	0	1	5	4	2	3	3	3	1	2	0	0	1	0	0	0	0	0	0	0	0	0	1	0	0	1	0
78	0	NELL2	8	70	2	7	1	0	0	0	1	0	2	0	0	0	3	3	0	7	0	0	1	0	2	6	2	3	5	2	3	2	0	0	2	0	0	2	1	0	0	1	0	0	1	0	2	0	1
138	0	FBXO10	2	136	6	4	4	2	1	3	4	0	1	0	0	1	0	1	0	5	0	1	1	0	6	5	4	4	5	8	3	4	0	8	2	1	1	2	2	0	1	1	0	0	0	1	2	2	4
55	0	CCDC159	0	55	2	1	1	0	2	0	1	0	0	0	0	0	1	0	0	1	0	1	1	0	4	5	3	3	1	0	1	1	0	3	2	2	1	0	0	2	0	0	0	0	0	0	1	0	1
48	0	TIMM17B	4	44	0	2	0	0	0	1	1	1	1	0	1	0	2	0	0	1	0	0	1	1	5	1	2	2	3	2	2	2	0	1	0	0	0	0	0	0	1	0	0	0	0	2	0	0	1
25	0		0	25	1	1	0	0	1	0	1	0	0	0	0	0	0	0	0	1	0	0	0	0	3	1	1	1	1	0	0	1	0	1	2	2	0	0	0	0	0	0	0	0	0	0	0	0	0
39	0	YPEL3	0	39	0	0	1	0	0	0	0	0	0	0	1	0	0	0	0	1	0	0	0	0	1	0	0	0	2	0	1	1	0	4	0	1	1	0	0	0	1	2	0	0	0	1	0	1	0
11	0		0	11	1	0	0	0	0	0	0	0	0	0	0	0	0	0	0	0	0	0	0	0	0	0	2	0	2	0	0	0	0	0	1	0	0	0	0	0	0	0	0	0	0	0	0	1	1
26	0	SLC39A11	0	26	3	0	0	0	2	0	0	0	0	0	0	0	1	0	0	0	0	0	0	0	1	2	3	1	1	1	1	0	0	0	1	1	0	0	1	0	0	0	0	0	0	0	0	0	1
8	0	P2RY6	0	8	0	1	0	0	0	0	0	0	0	0	0	0	0	0	0	0	0	0	0	0	0	0	0	0	1	0	0	0	0	1	0	0	0	0	1	0	0	0	0	0	0	0	0	0	0
1	0	COX3	0	1	0	0	0	0	0	0	0	0	0	0	0	0	0	0	0	0	0	0	0	0	1	0	0	0	0	0	0	0	0	0	0	0	0	0	0	0	0	0	0	0	0	0	0	0	0
35	0		0	35	0	2	2	0	1	1	0	0	0	0	0	0	0	0	1	1	0	0	1	0	1	1	0	1	0	0	0	0	0	0	0	1	1	0	0	1	1	0	0	0	0	0	0	0	4
68	0	LMO2	2	66	1	3	1	1	0	0	1	1	1	0	0	1	0	0	0	1	0	0	0	0	6	3	4	1	1	1	2	5	0	2	3	2	0	0	1	0	0	0	0	0	0	1	2	0	3
93	0	CCDC67	0	93	1	2	1	0	0	0	1	0	0	0	1	0	1	1	1	3	0	0	0	0	4	2	3	4	8	5	3	5	0	1	3	1	0	0	0	1	0	0	1	0	1	0	0	1	2
49	0	GABRG2	0	49	2	0	0	0	0	1	1	0	1	0	0	1	2	0	0	1	0	0	0	0	0	2	2	0	5	4	1	1	0	6	2	1	0	0	0	1	0	1	0	0	0	1	0	0	2
9	0	MARCH6	0	9	0	0	1	0	0	0	0	0	0	0	0	0	0	1	1	0	0	0	0	0	0	0	0	2	0	1	0	0	0	0	0	0	0	0	0	0	0	1	0	0	0	0	0	0	1
69	0		0	69	1	3	2	0	1	0	0	1	0	1	0	1	1	0	0	5	0	0	0	0	2	3	4	4	2	1	1	7	0	2	1	0	0	0	0	0	0	0	0	0	0	0	0	0	0
75	0		0	75	1	1	3	1	1	1	1	0	1	0	0	1	0	1	0	2	0	0	0	0	3	3	3	5	7	3	3	3	0	4	0	0	0	0	0	0	0	1	0	1	1	1	0	1	1
14	0	PRR9	0	14	1	0	0	0	0	0	0	0	0	0	0	0	0	0	0	1	0	0	0	0	1	0	2	0	0	0	1	0	0	1	0	0	0	0	0	0	0	1	0	0	0	0	0	0	1
2	0	ATP6V0E2	0	2	0	0	0	0	0	0	0	0	0	0	0	0	0	0	0	0	0	0	0	0	1	0	0	0	0	0	0	0	0	0	0	0	0	0	0	0	0	0	0	0	1	0	0	0	0
248	0	MAGI1	8	240	7	5	12	0	0	1	1	0	3	1	1	1	4	2	2	7	1	1	0	0	6	8	2	11	14	3	7	8	0	3	8	14	2	1	1	0	3	2	2	2	1	1	1	1	9
104	0	DNAJB5	2	102	2	1	1	0	0	0	3	1	0	0	0	0	1	0	0	6	0	1	0	1	7	5	7	3	6	5	2	2	0	5	3	2	0	0	0	1	0	2	0	1	0	1	0	1	4
28	0	HBD	0	28	1	0	1	0	0	0	1	1	0	0	0	0	0	0	0	0	0	0	0	0	1	0	2	1	4	0	0	0	0	1	0	1	0	0	0	0	2	0	0	0	0	0	0	0	1
60	0	CMIP	0	60	2	3	1	0	0	0	2	0	0	0	0	0	1	0	0	2	0	0	0	0	2	3	1	1	6	3	0	0	0	1	1	5	2	3	1	2	0	0	0	0	0	1	0	1	4
126	0		8	118	7	3	2	1	1	1	2	1	3	1	1	0	0	0	0	5	0	1	1	1	7	7	6	2	7	3	6	4	0	4	4	3	0	0	0	0	1	0	1	0	3	0	1	2	2
41	0	ITPA	0	41	0	2	1	0	0	0	1	1	2	0	0	0	0	0	0	3	0	0	0	1	3	0	0	0	4	2	1	3	0	0	0	0	1	0	0	0	1	1	0	1	0	0	0	0	2
54	0	C20orf96	0	54	3	2	3	0	2	0	0	0	1	0	0	0	0	1	1	3	0	0	1	0	1	3	1	1	2	2	0	0	0	2	1	0	0	0	0	0	0	0	0	0	0	1	0	1	1
73	0	NR1H4	0	73	3	1	2	0	0	0	0	0	0	1	0	0	1	0	1	5	0	0	0	0	5	1	3	3	2	2	2	0	0	2	2	0	0	1	0	1	0	0	0	2	0	1	0	0	6
30	0		4	26	1	1	0	0	0	0	0	0	1	0	0	0	0	0	0	1	0	0	0	0	0	2	1	1	3	0	0	2	0	1	0	0	0	0	0	0	1	2	0	0	0	0	0	0	1
5	0	PTS	0	5	0	0	0	0	0	0	0	0	0	0	0	0	0	0	0	0	0	0	0	0	0	0	1	0	0	0	0	0	0	0	0	0	1	0	0	0	0	0	0	0	0	0	0	0	0
8	0	ND5	8	0	0	0	0	0	0	0	0	0	0	0	0	0	0	0	0	2	0	0	0	0	0	0	0	0	0	2	0	0	0	0	0	0	0	0	0	0	0	0	0	0	0	0	0	0	2
4	0	COLOT1	0	4	0	0	0	0	0	0	0	0	0	0	0	0	0	0	0	0	0	0	0	0	0	0	1	0	0	0	0	0	0	0	1	0	0	0	0	0	0	0	0	0	0	0	0	0	0
6	0	ND4	4	2	0	0	0	0	0	0	0	0	0	0	0	0	0	0	0	0	0	0	0	0	0	0	2	0	0	0	0	0	0	0	0	0	0	0	0	0	0	0	0	0	0	0	0	0	0
70	0	ZMAT1	0	70	2	1	1	0	0	0	1	3	0	0	0	0	0	0	2	1	0	0	0	0	1	3	1	4	4	3	2	1	0	3	3	1	0	0	0	1	0	1	0	0	3	0	0	2	1
92	0	ARFGEF1	0	92	3	4	5	1	2	0	1	1	0	0	0	1	1	2	0	1	1	1	0	0	4	2	2	4	2	2	3	2	0	2	3	1	0	0	1	2	1	1	0	0	2	1	1	0	3
3	0	ABCC3	0	3	0	1	0	0	0	0	0	0	0	0	0	0	0	0	0	0	0	0	0	0	0	0	0	0	1	1	0	0	0	0	0	0	0	0	0	0	0	0	0	0	0	0	0	0	0
37	0	KIR2DL1	0	37	2	0	0	0	0	0	0	0	0	1	0	0	1	0	0	2	0	0	1	1	3	1	1	3	1	2	1	0	0	1	0	1	0	0	1	0	0	1	1	0	0	1	0	0	1
64	0	SPAG7	4	60	3	1	1	0	1	0	0	0	0	0	0	0	0	0	1	2	0	0	0	0	5	4	2	1	2	1	1	2	0	6	1	3	0	0	1	1	1	0	0	0	0	0	0	0	2
38	0		0	38	0	1	0	1	0	0	2	0	0	0	0	0	0	0	0	2	1	0	0	0	4	1	2	0	5	1	1	0	0	1	0	0	0	0	1	0	0	0	0	0	0	1	1	0	2
39	0	F5	0	39	2	1	0	0	0	0	0	0	0	0	0	0	0	0	0	1	0	1	0	0	1	1	1	2	1	3	2	0	0	4	0	2	0	1	0	0	0	1	1	0	0	1	0	1	0
2	0	ND3	0	2	0	0	0	0	0	0	0	0	0	0	0	0	0	0	0	0	0	0	0	0	0	0	0	0	0	1	0	0	0	0	0	0	0	0	0	0	0	0	0	0	0	0	0	0	0
22	0	KCNK17	0	22	1	0	1	0	1	0	0	1	0	0	0	0	0	0	0	1	0	0	0	0	0	0	1	0	1	1	0	0	0	0	2	0	0	0	0	0	0	0	0	0	0	0	1	0	3
296	0	WDR96	0	296	3	6	8	1	2	0	3	1	2	0	1	2	0	1	1	11	0	1	0	0	5	10	11	15	10	3	6	3	0	9	26	15	3	4	2	2	8	5	2	1	1	6	2	0	12
21	0	CLN6	0	21	0	1	0	0	0	0	0	0	0	0	0	0	0	0	0	2	0	0	0	0	1	1	0	2	0	1	1	2	0	1	0	1	0	0	1	0	0	0	0	0	0	0	0	0	0
144	0	GRM5	8	136	2	0	5	0	0	0	2	2	1	0	0	0	1	1	0	5	0	0	2	3	7	4	3	3	7	12	5	4	0	4	6	2	1	1	1	0	3	3	0	0	2	2	1	1	7
169	0	SYTL2	8	161	3	9	4	0	0	0	2	0	1	0	1	1	3	3	6	6	0	1	0	0	3	7	2	7	8	8	8	2	0	8	4	2	1	1	0	1	0	4	0	1	0	4	1	4	11
14	0	RNF13	0	14	2	0	1	0	0	0	0	0	0	0	0	0	0	0	0	0	0	1	0	0	2	0	0	0	2	1	0	0	0	0	0	0	0	0	0	0	0	0	0	1	0	0	0	0	0
43	0	BRF1	0	43	2	0	0	1	0	1	0	0	0	1	0	0	1	0	0	6	0	0	0	0	3	1	3	2	2	1	3	1	0	0	0	1	0	0	0	1	1	2	0	0	1	0	0	1	1
8	0	WIBG	0	8	1	0	0	0	0	0	0	0	0	0	0	0	0	0	0	0	0	0	0	0	0	0	1	0	1	0	0	0	0	0	0	0	0	0	0	0	0	1	1	0	0	0	0	0	0
22	0		0	22	0	0	1	2	0	0	0	0	0	0	0	0	0	0	0	0	0	0	0	0	0	2	1	1	1	1	1	0	0	0	2	0	0	0	1	1	0	0	0	0	0	1	0	0	0
7	0	CAP1	0	7	0	1	0	0	0	0	1	0	0	0	0	0	0	0	0	0	0	0	0	0	1	0	0	0	0	0	0	0	0	0	1	0	0	0	0	0	0	0	0	0	0	0	0	0	0
2	0	POR	0	2	0	0	0	0	0	0	0	0	0	0	0	0	0	0	0	0	0	1	0	0	0	0	0	0	0	0	0	0	0	0	0	0	0	0	0	0	0	0	0	0	0	0	0	0	0
4	0	HLA-B	0	4	0	0	0	0	1	0	0	0	0	0	0	0	0	0	0	0	0	0	0	0	0	0	0	1	0	0	0	0	0	0	0	0	0	0	0	0	0	0	0	0	0	0	0	0	0
41	0		0	41	1	2	2	1	0	0	0	2	0	0	0	0	0	0	0	1	0	1	0	0	2	0	1	1	3	0	0	1	0	3	1	0	0	0	0	0	0	0	0	0	0	0	0	0	2
42	0	LTB4R2	0	42	0	0	1	0	1	2	0	0	0	0	0	0	0	0	2	0	0	0	0	0	1	3	1	2	1	1	2	1	0	1	2	1	1	2	1	0	0	0	0	0	0	0	0	1	0
47	0	AAAS	0	47	1	1	2	0	0	1	1	0	0	0	0	0	0	0	0	1	0	0	0	0	4	3	1	2	2	3	2	2	0	1	2	2	0	0	1	0	0	0	0	0	0	0	0	0	2
87	0	DONSON	4	83	3	4	5	2	1	2	0	0	0	0	0	1	1	1	1	1	0	1	0	0	5	3	8	2	5	2	2	3	0	3	2	3	0	0	1	1	0	0	0	0	0	0	2	1	1
19	0	ANKRD6	0	19	0	0	1	1	0	0	0	0	0	0	0	1	0	0	1	1	0	0	0	0	0	0	0	0	1	0	1	1	0	1	0	0	1	1	0	0	1	1	0	0	0	1	0	0	0
6	0	HLA-A	0	6	0	0	0	0	1	0	0	0	0	0	0	0	0	0	0	0	0	0	0	0	0	0	0	0	0	0	0	0	0	0	0	0	0	0	0	0	0	0	0	0	0	0	0	0	0
14	0		0	14	1	1	0	0	0	0	0	1	0	0	0	0	0	0	0	1	0	0	0	0	0	1	0	0	1	2	0	0	0	2	0	0	0	0	0	0	0	0	0	0	0	0	0	0	0
46	0		0	46	1	1	0	0	0	0	0	0	3	0	0	1	0	0	3	2	0	0	0	0	3	1	3	3	1	1	2	1	0	0	0	2	0	1	1	1	0	1	0	0	1	0	0	0	1
43	0	CELF4	2	41	0	0	0	0	1	0	0	0	0	0	0	0	2	4	0	2	0	0	0	0	2	4	2	1	1	0	0	2	0	3	2	0	0	0	1	0	1	0	0	0	0	0	0	0	1
19	0	CYTL1	0	19	1	0	0	0	0	0	0	0	0	0	1	0	0	0	0	1	0	0	0	0	2	0	0	0	0	1	1	1	0	1	1	0	0	0	0	0	0	0	0	0	0	2	0	0	0
1	0	ND1	0	1	0	0	0	0	0	0	0	0	0	0	0	0	0	0	0	1	0	0	0	0	0	0	0	0	0	0	0	0	0	0	0	0	0	0	0	0	0	0	0	0	0	0	0	0	0
59	0	SYT6	0	59	2	2	0	1	2	0	1	1	0	0	1	0	2	0	1	0	0	0	0	0	1	3	3	1	1	4	1	2	0	3	2	1	0	0	2	0	1	1	1	1	2	0	0	0	4
202	0	PRUNE2	2	200	10	4	5	0	2	3	1	2	2	0	0	3	0	0	0	3	1	0	0	2	10	10	8	5	17	7	8	5	0	8	4	4	0	0	1	0	1	1	1	1	2	2	1	0	6
22	0	HLA-B	0	22	2	0	0	0	0	0	0	0	0	0	0	0	0	0	0	0	0	0	0	0	0	1	1	1	2	1	2	0	0	0	0	2	0	0	0	0	0	0	0	0	0	1	1	1	1
10	0	MUS81	0	10	0	0	0	0	0	0	0	0	0	0	0	0	0	0	0	0	0	0	0	0	0	1	0	0	1	0	1	0	0	1	0	0	0	0	0	1	0	0	1	0	0	0	0	0	0
26	0	SLC12A5	0	26	2	1	0	0	0	0	0	1	0	0	0	0	0	0	0	1	0	0	0	0	1	2	0	0	4	0	0	0	0	0	1	0	0	0	0	0	1	1	2	0	0	2	0	0	0
221	0	INSR	0	221	2	8	3	1	1	2	4	0	0	1	1	1	0	0	1	11	0	2	0	0	10	8	12	12	10	7	9	11	0	7	4	4	1	0	0	5	1	1	1	0	1	2	0	1	6
166	0	PLCB2	4	162	4	5	1	0	0	0	0	3	0	1	0	0	1	0	1	2	0	2	1	3	8	10	6	6	10	3	8	5	0	8	5	9	0	1	2	1	0	1	0	0	1	2	1	1	4
39	0	TRIM64C	0	39	1	0	0	1	0	0	0	2	0	0	0	0	1	0	0	2	0	0	0	0	1	1	1	3	1	1	0	1	0	0	2	0	0	0	0	0	1	0	0	0	0	0	1	0	3
8	0	c-erbB-3	0	8	0	0	0	0	0	0	0	0	0	0	0	0	0	0	0	0	0	0	0	0	0	0	0	0	1	0	1	1	0	1	0	0	0	0	0	0	0	0	0	0	0	1	0	0	0
18	0		0	18	1	0	0	0	0	0	0	0	0	0	0	0	0	0	0	1	0	2	0	0	1	1	1	1	1	1	1	0	0	0	0	0	0	0	0	0	0	0	0	0	0	0	0	0	0
449	0	BIRC6	4	445	17	14	7	3	2	7	3	1	4	0	2	3	1	2	3	15	0	4	2	0	22	11	16	16	26	13	13	15	0	15	10	11	2	1	5	9	3	2	4	1	3	4	0	3	12
121	0	PSME4	0	121	1	3	3	0	1	0	0	0	1	1	2	0	0	1	1	7	0	0	0	0	8	4	6	2	3	8	6	2	0	3	4	2	0	1	0	0	1	1	0	0	1	2	2	0	2
44	0	ZNF32	0	44	1	1	1	1	0	0	0	0	0	0	1	0	1	2	0	1	1	0	0	0	1	1	2	2	2	1	2	0	0	0	4	0	0	1	0	1	1	0	0	0	0	0	1	0	2
59	0	CTSK	0	59	2	0	1	0	0	1	0	0	0	0	0	1	1	1	1	4	0	0	0	0	4	2	4	2	1	1	1	0	0	0	4	2	1	0	0	0	1	0	0	0	0	0	0	1	3
14	0	SELK	0	14	0	0	0	0	0	0	0	0	0	0	0	0	0	0	0	0	0	0	0	0	3	0	3	0	2	0	1	0	0	0	1	1	0	0	0	0	0	0	0	0	0	0	0	0	0
30	0	CRHR2	0	30	1	1	0	0	0	0	0	0	0	0	1	1	0	0	0	1	0	0	0	0	2	0	1	1	1	3	3	1	0	1	0	1	0	0	0	0	1	0	0	1	0	0	0	0	2
69	0	CCNT2	0	69	3	3	1	0	1	2	2	0	0	2	0	1	0	0	1	4	0	0	0	0	2	5	5	2	3	2	5	1	0	5	0	0	0	1	0	0	0	1	0	2	0	1	1	0	1
150	0	VWA5B1	0	150	6	5	2	0	1	1	3	1	1	0	0	4	0	1	0	7	0	1	1	1	9	2	9	7	5	4	1	8	0	2	1	1	1	2	1	1	0	3	0	0	1	3	2	0	3
39	0	SLFNL1	0	39	2	1	1	1	0	1	0	1	0	0	0	1	0	0	0	1	0	0	1	0	2	0	1	1	2	0	0	2	0	0	2	0	0	1	1	0	1	1	1	0	0	0	0	0	1
16	0	HLA-C	0	16	0	1	0	0	0	0	0	0	0	0	0	0	1	0	0	1	0	0	0	1	1	1	0	2	2	1	0	0	0	0	0	0	0	0	0	0	0	0	0	0	0	0	0	0	0
11	0	TRIM16L	0	11	0	1	1	0	0	0	0	0	0	0	0	1	0	0	0	0	0	0	0	0	0	0	0	0	2	1	0	0	0	1	0	0	0	0	0	1	0	0	0	0	0	1	0	0	1
63	0	CERKL	0	63	1	1	1	1	0	0	0	0	0	0	0	0	0	1	0	2	0	1	0	0	1	3	0	2	5	3	0	1	0	3	2	3	0	1	0	0	1	1	0	1	1	2	0	1	2
31	0		0	31	0	1	0	0	1	0	0	0	0	0	0	0	0	0	0	0	0	1	0	0	1	1	0	0	4	2	2	0	0	1	2	2	0	0	0	0	0	0	0	0	0	0	0	0	3
16	0	NCF4	0	16	0	0	0	1	0	0	0	0	0	0	0	0	0	0	0	0	0	1	0	0	0	1	0	2	0	1	2	0	0	0	0	0	0	0	0	0	0	0	0	0	0	0	0	0	0
5	0		0	5	0	0	0	0	0	0	0	0	1	0	0	0	0	0	0	0	0	0	0	0	0	0	0	0	0	0	1	1	0	0	0	0	0	0	0	0	0	0	0	0	0	0	0	0	0
16	0	HLA-A	0	16	0	0	1	0	0	0	0	0	0	0	0	0	0	0	0	1	0	1	0	0	1	0	2	0	1	0	0	0	0	2	2	1	0	0	0	0	0	0	0	0	0	0	0	0	0
57	0	IRF5	4	53	0	1	1	0	0	0	0	0	0	0	2	0	0	0	0	2	0	0	0	0	1	1	1	1	2	3	3	5	0	1	2	3	0	0	1	0	0	0	1	3	1	0	1	0	0
33	0	HLA-DQB1	0	33	1	1	0	0	0	0	1	0	0	0	0	0	0	1	0	1	0	1	0	0	2	0	1	1	3	1	3	4	0	2	0	0	0	0	0	0	1	0	0	0	0	0	0	0	0
107	0	CAST	12	95	1	6	6	0	0	0	1	1	1	0	0	0	1	0	2	6	0	1	0	0	8	7	2	4	8	5	5	3	0	2	0	3	0	1	0	1	0	0	0	0	1	0	0	2	5
41	0		0	41	1	0	0	0	0	0	0	1	1	0	0	0	0	0	0	1	0	0	0	0	1	2	2	2	4	1	2	1	0	2	0	0	0	0	1	0	0	0	0	0	2	0	0	0	2
7	0	HLA-C	0	7	0	0	0	0	0	0	0	0	0	0	0	0	0	0	1	0	0	0	0	0	0	0	0	1	0	0	2	0	0	0	0	0	0	0	0	0	0	1	0	0	0	0	0	0	0
56	0		0	56	2	1	1	0	0	1	0	0	1	0	0	0	0	0	0	4	0	1	1	1	3	1	0	0	3	2	1	2	0	2	1	4	0	0	0	0	0	1	1	0	1	0	0	0	1
62	0	AEBP2	0	62	0	2	2	0	0	1	0	0	1	0	2	1	1	0	1	1	0	0	1	0	6	0	2	6	6	4	1	0	0	1	2	1	0	0	0	0	0	0	0	0	0	1	0	0	1
12	0		0	12	0	1	0	0	0	0	0	0	0	0	0	0	0	0	0	0	0	0	0	0	0	0	0	0	1	0	1	2	0	0	0	0	1	0	0	0	0	0	0	0	0	0	0	0	1
16	0	SSBP2	0	16	0	0	0	0	0	0	1	0	0	0	0	0	0	0	0	0	0	0	0	0	1	0	0	0	2	1	0	0	0	0	0	1	0	0	0	1	0	0	0	0	1	0	0	0	0
25	0	AGPAT4	0	25	0	1	2	2	0	0	1	0	0	1	0	0	0	0	0	1	0	0	0	1	0	1	3	0	1	0	0	1	0	1	0	2	1	0	0	0	0	0	1	0	0	0	1	0	1
37	0	CD300LG	4	33	2	1	1	0	0	1	2	0	2	0	1	0	0	1	0	2	0	1	0	0	1	1	1	1	1	0	2	1	0	2	0	0	0	0	0	2	0	0	1	0	1	0	0	0	2
71	0	ACSL1	0	71	1	4	1	0	1	1	2	2	1	0	1	0	0	1	0	2	1	0	0	0	1	2	3	1	6	2	1	5	0	2	2	2	0	1	0	0	0	1	0	1	2	0	1	0	3
164	0	CLTCL1	0	164	4	4	4	0	1	0	2	0	2	0	0	0	3	1	0	5	0	2	0	0	6	4	10	5	4	5	6	3	0	1	8	4	0	2	0	5	1	3	1	0	1	0	1	1	6
59	0	DKFZp547M048	2	57	2	4	1	1	1	0	1	2	0	0	0	0	0	0	0	0	0	0	0	1	3	4	0	2	2	1	2	0	0	2	2	2	0	0	0	0	1	1	0	0	1	1	0	1	1
80	0	XPO6	4	76	2	4	1	0	0	1	2	2	0	0	0	0	1	0	0	1	0	0	0	1	6	3	1	3	1	1	2	2	0	4	2	1	0	0	0	0	0	0	0	1	2	0	1	1	2
54	0	HBEBP2BPA	0	54	0	1	1	0	0	0	0	3	1	0	0	0	0	0	0	1	0	0	0	0	2	1	2	2	2	3	3	6	0	1	0	1	0	0	0	0	1	1	0	0	0	1	0	0	2
57	0	TRABD2B	6	51	3	1	2	1	0	0	0	1	0	0	0	0	0	0	0	1	0	1	0	0	1	2	5	2	4	3	5	1	0	1	0	0	0	1	0	0	0	0	1	1	0	1	0	1	0
128	0	VPS11	0	128	4	1	4	1	0	3	0	0	3	1	2	3	1	2	2	4	0	2	0	0	6	8	3	3	5	3	2	6	0	3	2	1	0	1	0	0	0	2	0	0	2	2	0	3	6
21	0	CABYR	0	21	2	0	0	0	1	0	0	0	1	0	0	0	0	1	0	2	0	0	0	0	1	2	0	0	0	2	0	2	0	0	0	0	0	0	0	0	0	0	1	0	0	0	0	0	0
11	0	PHF21A	0	11	1	0	0	0	1	0	0	0	0	0	0	0	0	0	0	0	0	0	0	0	0	0	1	1	0	0	0	0	0	0	1	0	0	0	0	0	0	0	0	0	0	0	1	0	0
14	0	PYCR1	0	14	0	1	0	0	0	0	0	0	0	1	0	0	0	0	0	0	0	0	0	0	1	1	0	3	1	0	0	0	0	0	0	0	0	0	0	0	0	0	0	0	1	0	0	0	1
25	0	GDH	0	25	2	1	0	0	0	0	0	0	0	0	0	0	0	0	0	2	0	0	0	0	2	3	0	1	1	1	1	0	0	0	1	1	0	0	0	0	0	0	0	1	1	0	0	0	0
113	0		8	105	1	2	1	0	1	0	2	3	0	0	1	0	2	2	0	3	0	1	0	1	7	2	8	3	9	4	4	3	0	2	1	0	0	1	0	3	0	0	1	0	1	0	0	1	6
148	0	ABLIM1	2	146	3	3	2	0	1	0	0	2	2	0	1	1	0	1	0	6	0	0	0	1	5	5	0	3	11	4	6	4	0	4	7	2	0	0	1	0	4	1	1	1	2	0	2	1	5
8	0	GPR56	0	8	0	0	0	0	0	0	0	0	0	0	0	0	0	0	0	0	0	0	0	0	1	2	1	0	0	0	0	0	0	0	0	0	0	1	0	0	1	1	0	0	0	0	0	0	0
77	0	MCMDC2	4	73	5	1	6	0	1	0	1	0	0	1	0	0	0	0	1	3	1	0	0	0	3	5	3	3	6	5	1	4	0	2	2	5	0	0	0	0	0	0	0	0	0	0	1	0	3
19	0	CERS4	4	15	1	2	0	0	0	0	0	0	0	0	0	2	0	0	1	0	0	1	0	0	0	0	0	0	0	1	0	0	0	0	0	2	0	0	0	1	1	0	0	0	2	0	0	0	2
4	0	OR6K6	0	4	0	0	1	0	0	0	0	0	0	0	0	0	0	0	0	0	0	0	0	0	0	0	1	0	0	1	0	0	0	0	0	0	0	0	0	0	0	0	0	0	0	0	0	0	0
7	0	APEX2	0	7	0	1	0	0	0	0	0	0	0	0	0	0	0	0	0	0	0	0	0	0	0	1	1	1	1	0	2	0	0	0	0	0	0	0	0	0	0	0	0	0	0	0	0	0	0
2	0	HSPD1	0	2	0	0	0	0	0	0	0	1	0	0	0	0	0	0	0	0	0	0	0	0	1	0	0	0	0	0	0	0	0	0	0	0	0	0	0	0	0	0	0	0	0	0	0	0	0
83	0	PLA2G4B	0	83	1	1	1	2	0	1	1	1	0	0	1	0	1	2	0	4	0	0	1	1	5	2	4	3	5	2	0	0	0	2	1	3	0	0	0	0	0	0	0	1	0	0	3	1	8
9	0	HLA-DQA1	0	9	2	0	0	0	0	0	0	0	0	0	0	0	0	0	0	0	0	0	1	0	0	1	0	0	0	0	1	2	0	0	0	1	0	0	0	0	0	0	0	0	0	0	0	0	0
55	0	PRR35	2	53	3	1	1	1	0	1	0	0	1	0	0	0	0	0	0	2	0	0	0	0	5	0	2	3	0	3	3	0	0	5	0	3	0	0	1	0	1	0	0	0	0	1	1	0	1
227	0	ANKRD17	22	205	8	5	2	0	1	3	7	3	1	1	1	1	2	0	2	8	0	0	2	1	12	9	7	6	8	4	8	6	0	6	2	5	1	2	2	7	0	3	1	0	4	2	0	2	6
5	0	RyR	0	5	0	0	0	0	0	1	0	0	0	0	0	0	0	0	0	0	0	0	0	0	0	0	0	0	0	0	0	1	0	0	0	0	0	0	0	0	0	0	0	0	0	0	1	0	1
112	0	CABIN1	8	104	4	3	5	1	1	1	2	0	0	0	1	0	0	1	1	6	0	0	0	0	6	3	5	1	4	1	5	5	0	3	4	3	0	3	1	0	0	1	0	0	1	1	1	0	4
7	0	NADH4	4	3	0	0	0	0	0	0	0	0	0	0	0	0	0	0	0	0	0	0	0	0	0	0	2	0	0	0	0	0	0	0	0	0	0	0	0	0	0	0	0	0	0	0	0	0	1
95	0	MPP4	0	95	1	2	5	0	2	0	1	0	2	0	0	1	0	0	1	5	0	0	0	1	5	4	1	3	4	2	2	1	0	4	3	0	0	0	2	0	0	2	2	0	1	1	0	1	2
3	0	FMN1	0	3	0	0	1	0	0	0	0	0	0	0	0	0	0	0	0	0	0	0	1	0	0	0	0	0	0	0	0	0	0	0	0	0	0	0	0	0	0	0	0	0	0	0	0	0	0
15	0	HLA-B	0	15	1	1	1	0	0	0	0	0	0	0	0	1	0	0	0	0	0	0	0	0	1	0	1	0	2	1	0	0	0	0	1	0	0	0	0	0	0	0	0	0	0	0	0	0	1
30	0		0	30	0	0	0	0	0	0	0	0	0	0	0	1	0	0	1	0	0	0	0	0	1	2	1	1	2	2	1	5	0	0	0	1	0	1	0	0	1	0	0	0	0	1	0	0	2
31	0	SLC25A19	4	27	1	0	1	0	0	1	0	1	0	0	0	1	0	1	0	0	0	0	0	0	0	0	0	1	1	1	3	0	0	1	2	0	0	0	0	0	0	0	0	0	0	0	0	2	1
15	0	HLA-B	0	15	0	0	2	0	1	0	0	0	0	0	0	0	0	0	0	0	0	0	0	0	0	0	0	1	0	1	0	2	0	1	0	0	0	0	0	0	0	0	0	0	0	0	0	1	2
3	0	ATP6	0	3	1	0	0	0	0	0	0	0	0	0	0	0	0	0	0	0	0	0	0	0	1	0	0	1	0	0	0	0	0	0	0	0	0	0	0	0	0	0	0	0	0	0	0	0	0
56	0		4	52	2	1	0	0	1	0	0	0	0	0	0	0	2	1	0	1	0	0	0	1	1	4	0	1	3	1	4	0	0	2	2	1	0	0	0	1	0	1	1	0	0	0	1	0	3
38	0		0	38	0	1	1	1	0	0	0	0	1	1	0	0	0	0	0	0	0	0	0	0	3	2	3	1	2	4	2	1	0	0	1	0	0	0	0	1	0	0	0	0	1	0	0	0	0
42	0	CDRT15	0	42	3	0	0	0	1	0	0	0	0	0	0	0	1	0	1	2	0	1	0	0	3	2	0	1	2	1	0	1	0	2	1	0	1	0	0	0	0	0	0	1	0	0	1	1	3
16	0	hTGP	0	16	2	0	1	0	0	0	0	0	0	0	0	0	1	1	0	0	0	0	0	0	1	1	0	0	0	0	0	0	0	1	0	0	0	0	0	0	0	1	0	0	1	0	0	0	2
49	0	Nbla00301	0	49	3	2	0	0	0	0	0	0	1	0	0	0	0	0	1	2	0	0	0	1	1	3	2	2	1	2	3	1	0	2	1	1	0	0	0	0	0	0	1	0	1	0	1	0	2
65	0	TK1	0	65	2	3	1	0	1	0	0	0	0	0	0	0	2	0	0	5	0	0	0	1	4	3	3	1	4	0	2	1	0	1	3	0	1	0	0	0	0	0	0	0	1	0	1	0	5
82	0	GANAB	4	78	5	1	0	0	0	0	0	1	0	0	0	1	0	0	0	2	0	1	0	1	2	1	0	0	8	0	1	3	0	3	3	2	2	0	1	0	1	2	0	1	0	0	1	0	6
1	0	ZNF696	0	1	0	0	0	0	0	0	0	0	0	0	0	0	0	0	0	0	0	0	0	0	0	0	0	0	0	0	0	0	0	0	0	0	0	0	0	0	0	0	0	0	0	0	0	1	0
220	0	ALK	8	212	7	8	3	3	3	2	4	1	0	0	1	1	2	1	0	4	1	2	2	1	13	10	11	8	11	7	9	5	0	8	5	4	2	0	0	2	2	1	1	0	2	1	0	1	10
107	0	FYB	0	107	3	3	3	1	0	0	3	0	1	0	0	1	1	0	1	2	0	1	0	1	6	3	8	6	6	6	2	6	0	1	4	1	1	1	0	0	0	2	0	0	1	2	0	1	1
29	0	ITGB7	0	29	0	1	0	0	0	0	0	0	0	0	0	0	0	0	0	1	0	0	0	1	4	5	2	0	1	0	0	1	0	1	3	2	0	0	0	0	0	0	0	0	0	0	0	0	1
114	0	PALM3	8	106	1	3	2	0	0	0	1	1	1	0	0	0	1	1	0	2	0	0	1	0	1	4	9	3	4	3	2	3	0	4	5	3	0	0	0	2	1	2	1	0	2	1	2	2	4
8	0	FOXP1	0	8	2	0	0	1	0	0	0	1	0	0	0	0	0	0	0	0	0	0	0	0	1	0	1	0	0	0	1	0	0	0	0	0	0	0	0	0	1	0	0	0	0	0	0	0	0
4	0	KRTAP2-1	0	4	0	0	0	0	0	0	0	0	0	0	0	0	0	0	0	0	0	0	0	0	1	0	0	0	0	1	0	0	0	0	0	0	0	0	0	0	0	0	0	0	0	0	0	0	0
108	0	EFCAB4B	0	108	3	5	2	0	1	0	0	2	1	0	2	1	3	0	1	3	1	0	1	0	3	4	6	1	5	3	4	1	0	6	2	2	0	1	1	2	0	0	1	1	3	1	0	1	4
26	0	KPNA1	0	26	0	0	0	0	0	0	1	0	0	0	0	0	1	0	0	3	0	0	0	0	1	1	1	1	0	1	0	1	0	0	1	0	0	0	0	0	0	1	0	0	0	0	0	0	2
10	0	C1orf145	0	10	0	0	0	0	0	0	0	0	0	0	0	0	0	0	0	0	0	0	0	0	1	1	1	0	0	0	0	0	0	1	1	0	0	0	0	1	0	1	0	0	0	0	0	0	0
20	0	CLU	0	20	0	0	0	1	0	0	1	1	0	0	0	1	1	1	0	0	0	1	0	0	0	1	0	0	2	0	0	1	0	1	0	1	0	0	0	0	0	0	0	0	0	0	0	0	0
137	0		0	137	4	1	3	1	2	1	1	0	0	0	0	0	0	1	2	4	1	0	0	0	3	2	5	7	4	1	5	3	0	5	5	5	0	1	2	4	0	1	0	0	2	2	0	0	5
28	0	KDM5A	0	28	0	2	1	1	0	0	0	1	0	0	0	0	1	2	0	0	1	1	0	0	0	1	1	2	1	1	0	0	0	0	1	1	0	0	0	1	0	1	0	0	0	0	0	0	1
3	0	PIEZO1	0	3	0	0	0	0	0	0	0	1	0	0	0	0	0	0	0	0	0	0	0	0	0	0	0	0	0	0	0	0	0	0	0	0	0	0	0	1	0	0	0	0	0	0	0	0	0
65	0	UBR3	0	65	1	3	0	1	0	0	0	0	1	0	0	0	0	1	0	2	0	1	1	0	6	1	2	4	6	1	3	2	0	1	1	2	0	1	0	1	1	0	0	0	0	0	0	1	0
87	0	NR3C2	0	87	3	6	2	1	1	0	2	6	1	0	0	0	1	0	1	2	0	1	0	0	2	1	6	3	6	4	4	2	0	2	3	3	0	0	0	0	0	0	0	1	2	0	0	0	3
11	0	SUV39H2	0	11	0	0	2	0	0	0	0	0	0	0	0	0	0	0	0	1	0	0	0	0	0	0	1	0	1	0	0	1	0	0	0	1	0	0	0	0	0	0	0	0	0	0	0	0	0
19	0	RELL2	0	19	0	1	1	0	0	0	0	0	0	0	0	0	1	1	0	0	0	0	0	0	0	0	0	0	0	1	0	1	0	1	0	1	0	1	0	1	0	0	0	0	0	0	0	0	1
51	0	GDF8	0	51	2	0	1	0	0	0	0	0	0	0	0	0	1	2	1	2	0	0	0	0	3	2	3	2	3	4	2	3	0	2	3	2	0	0	1	0	0	0	1	0	0	1	0	0	0
38	0		0	38	0	2	0	0	0	0	1	0	0	0	0	0	0	0	0	2	0	0	0	0	2	2	0	1	0	1	1	2	0	0	1	2	0	0	0	2	1	0	1	0	0	0	1	1	3
6	0	COX1	0	6	0	0	0	0	0	0	0	0	0	0	0	0	0	0	0	1	0	0	0	0	2	0	0	0	1	0	0	0	0	0	0	0	0	0	0	0	0	0	0	0	0	0	0	0	0
7	0	COX1	0	7	0	0	0	0	0	0	0	1	0	0	0	0	1	0	0	1	0	0	0	0	2	0	0	0	1	0	0	0	0	0	0	0	0	0	0	0	0	0	0	0	0	0	0	0	0
10	0	SP110	0	10	0	0	0	0	0	0	0	0	0	0	0	0	0	0	0	0	0	0	0	0	1	0	0	0	0	1	0	0	0	0	0	0	0	0	0	0	0	0	0	0	0	0	0	1	0
15	0	HLA-DRB1	0	15	0	0	0	0	0	0	0	0	0	0	0	0	0	0	0	0	0	0	0	0	3	0	1	2	0	1	1	1	0	0	0	0	0	1	0	0	1	0	0	0	0	0	0	0	0
115	0	HSPA1L	0	115	1	3	4	0	2	0	1	0	3	1	0	0	0	0	1	7	0	1	1	1	2	6	5	6	4	2	5	2	0	2	4	2	3	0	0	1	1	0	0	0	0	1	1	0	4
139	0	SF3B2	0	139	1	4	7	1	0	1	1	0	1	0	0	2	2	1	2	2	0	0	0	0	6	5	1	9	6	6	4	1	0	6	5	3	0	0	3	1	2	2	0	0	1	1	1	0	5
63	0		4	59	2	1	1	0	0	0	0	1	0	0	2	1	0	0	1	1	0	0	0	0	2	1	1	1	5	1	2	1	0	1	1	2	1	0	0	0	1	0	0	2	0	0	0	1	6
80	0	KIAA0319	0	80	1	1	6	0	1	1	0	1	2	1	1	0	0	0	0	2	0	1	0	1	4	2	7	5	5	0	0	1	0	2	2	1	1	0	0	0	1	0	0	0	0	2	0	0	2
5	0	ATP6	0	5	0	0	0	0	0	0	0	0	0	0	0	0	0	0	0	0	0	0	0	0	0	1	0	0	0	0	1	0	0	0	1	0	0	0	0	0	0	0	0	0	0	0	0	0	0
88	0	IFIT5	0	88	0	5	1	1	0	0	0	1	0	1	2	0	1	3	1	3	0	0	1	0	3	4	5	2	5	4	2	1	0	4	1	1	1	0	0	0	0	1	0	0	0	0	0	1	2
9	0	MFSD2A	0	9	1	1	0	0	0	0	0	0	0	0	0	0	0	0	0	1	0	0	0	0	0	0	1	0	0	0	1	0	0	0	0	0	0	0	0	0	0	0	0	0	0	0	0	0	0
100	0	TRDN	0	100	0	2	5	0	1	2	2	2	1	0	1	2	2	2	1	2	0	0	0	0	3	2	3	5	7	3	2	1	0	3	2	4	1	2	0	1	2	2	0	0	1	2	2	0	3
56	0	KCNF1	0	56	2	0	2	0	0	0	1	0	0	0	0	0	0	1	1	2	1	0	0	0	3	3	2	2	1	0	1	0	0	5	1	2	0	2	0	4	0	0	0	1	1	0	2	1	1
3	0	HNRNPH1	0	3	0	0	0	0	0	0	0	0	0	0	0	0	0	0	0	0	0	0	0	0	0	0	0	0	0	1	0	0	0	0	0	0	0	0	0	0	0	0	0	0	0	0	0	0	0
11	0	SPPL2A	0	11	0	0	0	0	0	0	0	0	0	0	0	0	0	0	0	0	0	0	0	0	0	0	1	0	0	0	0	0	0	0	0	0	0	1	0	0	0	0	0	0	0	0	1	0	0
7	0	SNRPC	0	7	0	0	1	0	0	0	0	0	0	0	0	0	0	0	0	0	0	0	0	0	1	1	0	0	0	0	0	1	0	0	0	0	0	0	0	1	0	0	0	0	0	0	0	0	0
87	0	BCO2	4	83	2	4	0	2	0	1	0	0	1	0	2	1	2	1	0	5	0	0	1	0	7	3	4	4	2	2	1	1	0	1	4	1	0	0	0	2	0	1	0	0	0	4	0	1	3
38	0	CORO7	0	38	0	1	1	1	0	0	0	1	0	0	0	0	0	2	0	2	1	0	0	0	3	2	1	3	3	2	1	0	0	1	1	0	0	0	0	1	0	1	0	0	0	1	0	0	0
3	0	ATP6	0	3	0	0	0	0	0	0	0	0	0	1	0	0	0	0	0	0	0	0	0	0	0	0	0	0	1	0	0	0	0	0	0	0	0	0	0	0	0	0	0	0	0	0	0	0	0
52	0	AQPEP	0	52	2	1	2	0	0	1	0	0	1	0	0	1	0	1	1	1	0	0	0	0	1	5	3	3	3	1	3	1	0	0	0	1	0	0	0	0	0	1	1	0	1	0	0	0	1
18	0	DKFZp686H1993	0	18	1	1	0	0	0	0	1	0	0	0	0	0	0	0	0	0	0	0	0	0	0	3	1	1	1	0	1	1	0	0	1	0	0	0	0	0	0	0	0	0	0	0	0	1	0
85	0	ZMYND11	0	85	3	1	4	0	0	0	1	0	0	0	0	2	0	0	1	6	0	0	0	0	1	1	4	4	3	1	3	0	0	3	1	3	0	2	0	1	1	1	0	0	2	0	2	1	4
355	0	CHD8	8	347	8	9	6	4	3	0	2	4	3	0	2	2	4	1	2	12	1	0	0	1	13	16	9	14	16	11	11	11	0	10	7	12	3	4	3	5	2	3	2	1	2	5	0	1	5
12	0	ZC3H12D	0	12	1	0	1	0	0	0	0	0	0	0	0	0	0	0	0	0	0	0	0	0	0	0	0	0	0	1	1	0	0	0	0	0	0	0	0	0	0	0	0	0	0	0	0	0	2
21	0	DKFZp762L0313	0	21	0	0	0	0	0	0	0	0	0	0	0	0	0	0	0	1	0	0	0	0	0	0	0	0	1	0	1	2	0	1	2	3	0	0	0	0	0	0	2	1	2	0	1	1	0
81	0	H2AFY	2	79	5	2	4	0	2	0	0	0	0	0	0	0	2	1	0	2	0	1	0	0	5	2	2	3	4	2	0	0	0	2	1	2	0	0	0	1	1	0	2	1	1	2	1	0	2
27	0	RAB7A	2	25	0	2	1	1	0	0	0	0	0	1	0	1	1	0	0	1	0	0	0	0	1	2	1	0	1	0	1	3	0	1	1	0	0	0	0	0	0	0	0	0	0	0	0	1	1
29	0	PIN4	0	29	0	0	0	0	0	0	0	1	0	1	0	0	0	0	1	0	0	0	0	0	0	1	0	1	1	3	2	2	0	0	0	1	0	0	0	1	0	0	0	0	0	1	0	0	2
32	0	RAB15	0	32	2	0	1	1	0	0	1	0	0	1	0	0	1	1	1	2	0	0	0	0	5	2	0	1	1	1	0	0	0	1	0	1	0	0	0	1	0	1	0	0	0	0	0	0	1
6	0	COX2	0	6	0	0	0	0	0	0	0	0	0	0	0	0	0	0	0	0	0	0	0	0	0	0	0	2	1	0	1	0	0	0	0	0	0	0	0	0	0	0	0	0	0	0	0	0	0
2	0	COX1	0	2	0	0	0	0	0	0	0	0	0	0	0	0	0	0	0	0	0	0	0	0	0	0	1	0	0	0	0	0	0	0	0	0	0	0	0	0	0	0	0	0	0	0	0	0	0
12	0	MUC1	0	12	1	0	0	0	0	0	0	0	0	0	0	0	0	0	0	2	0	0	0	0	2	0	0	0	1	0	1	1	0	1	0	0	0	0	0	0	0	0	0	0	0	0	0	0	0
19	0	CPSF3L	0	19	2	1	0	0	0	0	1	0	1	0	0	0	0	0	0	2	0	0	0	0	3	2	1	0	1	0	2	1	0	0	1	0	0	0	0	0	0	0	0	0	0	1	0	0	0
22	0	TGM1	0	22	2	1	0	0	0	1	0	1	1	1	0	1	1	0	0	0	0	0	0	0	0	0	4	2	1	0	0	1	0	0	0	0	0	0	0	0	1	0	0	0	0	0	0	0	0
261	0	MED12L	4	257	4	7	4	0	0	2	3	1	1	2	0	1	1	2	0	8	1	2	1	0	7	11	12	7	21	7	11	6	0	13	4	4	0	0	3	1	4	1	0	1	1	3	1	0	11
9	0	HLA-A	0	9	0	0	1	1	0	0	0	0	0	0	0	0	0	0	0	0	0	0	1	0	0	1	1	0	0	0	0	0	0	0	0	0	0	0	0	0	0	0	0	0	1	0	0	0	0
4	0	ND2	0	4	0	0	0	1	0	0	0	0	0	0	0	0	0	0	0	0	0	0	0	0	0	0	0	1	0	0	0	0	0	0	0	0	1	0	0	0	0	0	0	0	0	0	0	0	0
68	0	RARB	4	64	1	1	0	1	0	0	1	0	0	0	0	1	0	0	1	4	0	1	1	0	3	0	2	3	0	7	7	5	0	1	2	2	1	0	1	1	2	2	0	0	1	0	0	0	3
9	0	MB	0	9	0	1	0	0	0	0	0	0	0	0	0	0	0	0	0	0	0	0	0	0	0	0	1	0	0	1	0	0	0	0	1	0	0	0	0	0	0	0	0	0	2	0	0	0	1
7	0		0	7	0	0	0	0	0	0	0	0	0	0	0	0	1	0	0	0	0	0	0	0	0	1	1	0	0	0	0	0	0	0	0	0	0	0	0	0	0	0	0	0	0	0	1	0	0
167	0	ADCY8	8	159	4	2	2	0	2	1	0	1	2	2	0	3	1	2	2	4	0	0	0	1	2	4	7	7	12	7	4	2	0	8	3	5	0	1	1	1	5	2	0	0	4	1	2	0	5
29	0	CAPN8	0	29	2	0	0	0	0	0	0	0	0	0	0	0	0	0	0	1	2	1	0	0	1	1	0	3	1	1	3	0	0	2	0	0	0	0	0	0	0	0	0	0	0	1	0	0	1
31	0	CSMD2	0	31	0	1	0	1	0	0	0	0	0	0	0	0	0	0	0	0	1	0	0	0	2	2	1	2	2	1	1	1	0	2	3	1	0	0	0	0	0	0	1	0	0	1	0	0	0
96	0	LRRC71	0	96	0	0	3	0	0	1	0	2	1	0	0	1	1	0	1	2	0	0	0	0	1	0	6	3	7	2	1	3	0	2	3	3	1	1	0	1	1	1	0	0	2	1	1	2	10
5	0	PDXDC1	0	5	0	0	0	0	0	0	0	0	0	0	0	0	0	0	0	0	0	0	0	0	0	0	0	0	0	0	0	0	0	0	1	0	0	0	0	0	0	0	0	0	0	0	0	0	0
16	0	CACNA1B	0	16	1	0	0	0	0	0	0	0	1	0	0	0	0	0	0	0	0	0	0	0	2	0	0	1	1	2	0	0	0	0	0	1	0	0	0	0	1	1	0	0	0	0	0	0	0
51	0	TEPP	4	47	4	2	1	0	0	0	1	0	0	0	0	1	0	0	0	1	0	0	0	0	1	2	2	3	1	0	2	2	0	2	0	2	0	0	0	0	0	0	0	0	0	2	0	0	2
15	0	ZDHHC17	0	15	1	0	0	0	0	0	0	0	0	0	0	0	1	0	0	0	0	2	0	0	0	1	0	1	0	0	0	1	0	0	1	0	0	0	0	0	1	0	0	0	0	0	0	0	1
163	0	AFF4	0	163	5	2	2	1	3	1	2	3	0	1	0	5	2	1	2	8	0	3	0	0	6	4	13	8	11	1	8	4	0	5	6	1	0	0	1	1	0	1	0	1	0	3	1	0	4
166	0	DENND3	4	162	2	4	3	0	0	5	1	1	2	2	1	4	1	2	0	7	0	0	0	0	5	5	5	7	12	4	9	3	0	1	5	4	0	1	0	3	1	1	2	2	3	4	3	1	5
44	0	RBMS1	0	44	2	2	1	1	0	0	1	0	0	0	0	1	0	0	1	2	0	0	2	0	3	4	1	1	1	1	3	1	0	1	0	0	0	1	0	1	1	0	0	0	0	0	0	1	1
123	0	CXXC1	8	115	2	4	3	0	0	0	0	1	0	0	0	1	1	1	0	5	0	2	0	1	5	2	6	8	4	4	6	6	0	2	2	3	0	2	0	0	0	0	1	0	1	1	2	0	8
69	0	HMCES	0	69	0	2	3	0	0	0	1	1	0	0	0	1	0	1	0	1	1	0	0	1	3	2	3	2	4	3	1	1	0	1	3	0	0	2	0	0	1	0	0	0	1	1	0	1	1
4	0	PKN2	0	4	1	0	0	0	0	0	0	0	0	0	0	0	0	0	0	0	0	0	0	0	0	0	1	0	0	0	0	0	0	0	0	0	0	0	0	0	0	0	0	0	0	0	0	0	0
40	0	OVOL1	0	40	1	2	2	0	0	0	0	0	0	0	0	1	1	0	0	3	0	1	0	0	2	1	2	2	1	1	1	0	0	0	1	2	0	0	1	0	0	1	2	0	0	2	0	0	1
30	0	RPUSD3	0	30	1	1	1	0	0	0	1	0	1	0	0	0	0	0	0	2	0	0	0	0	1	4	0	2	0	2	1	1	0	0	1	0	0	0	0	1	0	0	0	0	0	0	0	0	1
6	0	CYP21A2	0	6	0	0	0	0	0	0	0	0	0	0	0	1	0	0	0	0	0	0	0	0	0	2	0	0	0	0	0	0	0	0	0	0	0	0	0	0	0	0	0	1	0	0	0	0	0
1	0	ATP6	0	1	0	0	0	0	0	0	0	0	0	0	0	0	0	0	0	0	0	0	0	0	0	0	0	1	0	0	0	0	0	0	0	0	0	0	0	0	0	0	0	0	0	0	0	0	0
19	0	SYNGR1	4	15	0	3	0	0	0	0	0	0	0	0	0	0	0	0	0	1	0	0	0	0	0	0	0	1	1	0	1	0	0	0	3	0	0	0	0	0	0	0	0	0	0	0	0	0	2
32	0	BCL2L13	0	32	1	0	1	0	0	0	2	0	0	0	0	1	0	0	0	2	0	0	0	0	1	0	1	0	2	1	2	1	0	0	0	0	0	0	2	0	2	0	0	0	0	0	0	0	1
46	0	SKI	0	46	0	0	0	0	0	0	1	0	1	0	0	2	0	1	1	0	0	0	0	0	0	1	4	2	1	0	0	0	0	1	2	3	0	0	2	0	0	0	0	0	0	0	1	1	1
4	0	PAX2	0	4	0	0	1	0	0	0	0	0	0	0	0	0	0	0	0	0	0	0	0	0	0	0	0	0	0	0	1	0	0	0	0	0	0	0	0	0	0	0	0	1	0	0	0	0	0
5	0	PSORS1C2	0	5	0	0	2	0	0	0	0	0	0	0	0	0	0	0	0	0	0	0	0	0	0	0	1	0	1	0	0	0	0	0	0	0	0	0	0	0	0	0	0	0	0	0	0	0	1
44	0	MAPK8	2	42	2	0	1	2	1	0	0	1	0	0	0	0	0	0	0	3	0	0	0	0	2	0	2	2	4	1	0	0	0	1	1	1	2	0	0	0	1	1	0	0	0	2	0	0	2
41	0	EDEM1	0	41	1	2	1	0	0	1	1	1	1	0	0	0	0	0	0	1	0	0	0	0	1	2	1	0	3	0	1	2	0	2	2	2	0	0	0	1	1	0	1	1	0	2	0	0	0
1	0	ND1	0	1	0	0	0	0	0	0	0	0	0	0	0	0	0	0	0	0	0	0	0	0	0	0	0	0	0	1	0	0	0	0	0	0	0	0	0	0	0	0	0	0	0	0	0	0	0
25	0	LCE3D	4	21	1	1	0	0	0	0	0	1	1	0	0	1	0	1	0	1	0	0	0	0	2	1	0	1	0	1	1	0	0	0	2	0	0	0	0	0	0	0	0	0	0	0	0	0	0
32	0	DARS	0	32	3	0	1	0	0	0	1	0	0	0	0	1	0	0	0	0	0	0	0	0	1	1	0	1	1	1	2	1	0	1	1	0	0	0	0	0	1	0	0	0	1	0	0	0	1
3	0	CGREF1	0	3	0	0	0	0	0	0	0	0	0	0	0	0	0	0	0	0	0	0	0	0	0	0	0	0	0	1	0	0	0	0	0	0	0	0	0	0	0	0	0	0	0	0	0	0	0
186	0	MIS18BP1	0	186	5	4	6	0	0	3	4	0	2	1	1	2	0	3	2	9	0	1	0	1	6	5	6	5	5	6	5	9	0	7	5	6	1	1	1	3	2	2	0	0	2	3	1	2	11
91	0		8	83	4	3	2	0	0	0	0	0	2	0	0	1	2	0	0	0	0	0	0	0	5	2	5	4	2	7	3	2	0	4	4	2	0	0	0	2	1	3	0	0	1	1	0	0	0
21	0	HMGB1	0	21	0	2	6	0	0	0	0	0	0	0	0	0	0	0	0	0	0	0	0	0	0	0	0	0	0	0	0	0	0	0	1	1	0	1	1	1	0	0	0	1	0	1	2	0	0
17	0	ETHE1	0	17	0	0	1	0	0	0	0	0	0	0	1	0	0	0	0	0	0	0	0	0	0	0	2	1	2	1	1	0	0	0	1	1	0	0	1	0	0	1	0	0	0	0	0	0	0
25	0	SLC38A11	0	25	1	0	2	0	0	0	0	0	1	0	0	0	0	0	0	1	0	0	0	1	1	0	1	0	1	1	0	1	0	1	0	1	0	0	0	2	0	0	0	0	0	0	2	0	3
7	0	MTA1	0	7	0	0	0	0	0	0	0	0	0	0	0	0	0	0	0	0	0	0	0	0	1	0	0	0	1	0	0	0	0	0	0	0	0	0	0	1	0	1	0	0	0	0	0	0	1
354	0	FHAD1	0	354	12	8	6	0	3	2	1	3	1	0	0	2	1	1	0	15	2	3	0	1	11	19	18	12	5	11	19	5	0	13	15	5	2	1	1	4	4	4	1	1	0	1	0	2	13
44	0	SAG	0	44	0	0	1	0	0	0	0	0	0	0	0	0	0	0	2	1	0	0	0	0	4	2	2	4	3	1	1	0	0	1	0	1	0	0	0	0	0	0	1	0	0	0	0	0	3
84	0		0	84	2	2	4	1	0	1	0	0	0	0	0	0	1	0	0	3	0	2	0	0	3	3	3	3	0	2	3	1	0	8	3	0	0	0	1	1	1	0	2	1	1	0	0	1	2
25	0	HGSNAT	0	25	2	0	2	0	0	0	1	0	0	0	0	0	1	0	0	0	0	0	0	0	2	2	1	0	1	1	1	1	0	2	0	0	0	0	1	0	0	0	0	0	0	0	0	0	1
44	0	FN3KRP	8	36	4	2	0	0	0	0	0	0	0	0	0	0	1	0	0	1	0	0	0	1	0	0	2	1	4	0	2	0	0	3	0	0	0	0	0	0	1	0	0	1	0	0	0	0	1
3	0	ND6	0	3	1	0	0	0	0	1	0	0	0	0	0	0	0	0	0	0	0	0	0	0	0	0	0	0	0	0	0	0	0	0	0	0	0	0	0	0	0	0	0	0	0	0	0	0	0
355	0	PKD1	4	351	10	13	7	0	2	2	4	5	3	1	1	1	2	5	2	15	0	1	1	3	16	26	20	13	16	12	13	9	0	6	12	5	1	3	2	6	2	4	1	0	2	3	4	3	4
68	0		0	68	1	1	3	0	0	0	1	2	1	0	0	1	0	0	0	1	0	0	0	0	3	1	1	2	4	2	4	2	0	1	1	2	1	1	0	0	0	3	0	0	1	1	2	0	2
218	0	ARAP3	4	214	5	5	8	0	2	3	1	2	4	0	1	3	0	0	2	7	0	2	0	2	9	9	6	8	14	5	5	10	0	5	6	8	2	1	0	1	2	1	1	0	2	3	2	1	12
59	0		0	59	3	3	0	0	0	1	0	0	0	1	0	0	0	1	2	1	0	0	1	0	4	1	3	3	3	1	0	1	0	0	4	0	0	0	1	0	0	1	1	0	0	0	0	1	1
23	0	ABO	0	23	2	3	0	0	0	1	0	0	0	0	0	0	0	0	0	0	0	0	0	0	1	1	0	0	0	1	0	1	0	0	0	1	0	0	0	0	1	0	0	0	0	0	0	0	3
117	0	TLR6	4	113	4	3	4	1	1	3	1	1	0	0	0	1	0	0	0	4	0	0	1	0	7	5	2	3	6	3	5	4	0	4	3	5	1	2	1	0	0	2	0	0	1	1	2	2	3
10	0	HSF4	0	10	0	0	1	0	0	0	0	0	1	0	0	0	0	0	0	0	0	0	0	0	1	0	0	0	1	0	0	1	0	0	0	0	0	0	0	0	0	0	0	0	0	0	0	0	0
42	0		0	42	1	2	0	0	2	0	0	0	2	0	1	0	0	2	0	0	0	0	0	0	3	2	4	1	3	0	2	0	0	0	1	1	0	1	0	1	0	0	0	0	0	0	0	0	0
10	0		0	10	0	0	1	0	0	0	0	0	0	0	0	0	1	1	0	0	0	0	0	0	0	0	0	1	0	0	0	0	0	0	1	0	0	0	0	0	0	0	0	0	0	0	0	0	1
22	0	LOC401406	0	22	0	0	1	1	0	0	0	0	0	0	0	0	0	0	0	0	0	0	0	0	2	1	1	2	3	1	0	1	0	0	1	1	0	0	0	0	1	0	0	0	0	0	0	1	0
2	0	KRBA1	0	2	0	0	0	0	0	0	0	0	0	0	0	0	0	0	0	0	0	0	0	0	0	0	0	0	0	0	0	0	0	0	0	0	0	0	0	0	0	0	0	0	0	1	0	0	0
146	0	FGD4	0	146	2	2	0	0	0	1	2	1	1	1	2	0	2	2	0	6	1	1	1	0	8	7	7	5	10	5	4	5	0	2	1	3	1	0	1	1	0	0	2	0	0	2	1	0	5
43	0	ZMYM5	0	43	1	3	1	0	0	0	0	0	0	0	0	0	0	0	1	2	0	1	0	0	1	1	0	2	1	1	1	1	0	3	0	0	0	0	0	1	0	0	0	0	0	0	1	1	2
8	0	COX1	0	8	0	0	0	0	0	0	0	1	0	0	0	0	1	0	0	1	0	0	0	0	2	0	1	0	1	0	0	0	0	0	0	0	0	0	0	0	0	0	0	0	0	0	0	0	0
20	0	FAM179B	4	16	1	0	0	0	0	0	0	0	0	0	0	0	0	0	0	0	0	0	0	0	1	2	0	0	1	1	0	1	0	0	2	2	0	0	0	0	0	0	0	0	0	2	1	0	0
6	0	ND2	0	6	0	0	0	2	0	0	0	0	0	0	0	0	0	0	0	0	0	0	0	0	0	0	0	1	0	0	0	0	0	0	0	0	1	0	0	0	0	0	0	0	0	0	0	0	0
49	0		0	49	2	0	2	0	0	0	0	0	0	0	0	1	2	1	0	0	0	0	0	0	4	2	1	1	0	2	0	0	0	2	4	1	0	0	1	2	0	2	0	1	0	2	0	0	1
89	0	ANTXRL	0	89	2	2	4	0	1	0	2	3	0	0	1	1	0	0	0	2	0	1	0	1	2	2	6	1	4	1	3	2	0	2	2	2	0	0	0	2	0	0	0	1	0	0	0	1	3
16	0	CDH16	0	16	2	0	0	0	0	1	0	0	0	0	0	0	0	0	0	0	0	0	0	0	0	0	3	3	0	1	0	1	0	0	0	0	0	0	0	0	0	1	0	0	0	0	1	0	0
86	0	NETO2	0	86	3	0	2	0	0	0	1	0	2	0	0	2	1	1	0	2	0	1	0	0	3	1	4	6	3	4	3	2	0	4	2	3	1	0	2	0	0	0	0	0	0	1	1	0	5
58	0	SPHK1	0	58	0	2	3	0	0	2	0	0	0	0	1	0	0	0	0	2	1	0	0	0	2	5	2	2	1	0	0	0	0	1	3	1	0	1	1	1	1	0	0	0	0	1	0	1	3
82	0	AMIGO3	4	78	2	0	1	1	0	0	3	0	1	1	4	0	0	1	0	2	1	0	1	0	3	7	5	6	1	4	0	2	0	1	1	1	1	0	1	1	0	1	1	2	2	0	0	1	3
8	0	ZNF263	0	8	0	1	0	0	0	0	0	0	0	0	0	0	0	0	0	1	0	0	0	0	0	1	1	0	0	0	1	0	0	0	0	0	0	0	0	0	0	0	0	0	0	0	0	0	0
3	0	COX2	0	3	0	0	0	0	0	0	0	0	0	0	0	0	0	0	0	0	0	0	0	0	1	0	0	1	0	0	0	0	0	0	0	0	0	0	0	0	0	0	0	0	0	0	0	0	0
257	0	KIF13A	2	255	6	11	2	0	0	2	1	1	4	0	0	3	1	0	4	11	1	1	1	1	19	5	10	15	14	5	9	8	0	8	6	6	1	4	2	2	3	3	2	0	3	2	2	1	4
7	0	RNF7	0	7	0	0	0	0	0	0	0	0	0	0	0	0	0	0	0	0	0	0	0	0	0	0	0	0	1	1	0	1	0	0	1	0	1	0	0	0	0	0	0	0	0	0	0	0	0
63	0	NBPF3	0	63	2	4	2	0	0	2	1	1	1	1	0	1	0	0	0	1	0	1	0	0	2	0	2	1	5	3	0	0	0	1	2	2	0	0	0	0	0	1	0	0	1	0	0	1	5
17	0	HLA-A	0	17	1	1	0	1	0	0	0	0	0	0	0	0	0	0	0	0	0	0	0	0	0	0	1	0	1	0	0	0	0	0	1	2	0	0	0	0	0	1	0	0	0	0	0	0	1
49	0		0	49	3	1	0	0	0	0	0	0	2	0	1	1	1	0	1	1	0	0	0	0	1	6	3	0	2	0	2	1	0	2	0	0	0	0	0	0	1	0	1	0	0	1	0	0	0
4	0	PTPN20B	0	4	0	0	0	0	0	1	0	0	0	0	0	0	0	0	0	0	0	0	0	0	0	0	0	0	0	0	0	1	0	0	0	0	0	0	0	0	0	0	0	0	0	0	0	0	0
45	0		0	45	0	1	0	0	0	1	1	0	0	1	0	1	0	0	0	4	0	0	0	0	1	3	1	0	2	1	0	2	0	0	1	0	0	0	0	0	0	1	0	0	0	0	0	1	1
18	0	TRMT11	0	18	1	0	0	0	0	0	0	0	0	0	0	0	0	1	0	0	0	0	0	0	1	1	2	1	0	0	3	0	0	1	0	0	0	0	0	0	0	0	0	0	0	0	1	0	1
28	0	NOTCH3	0	28	0	0	1	0	0	0	0	0	0	0	0	0	0	0	0	1	0	0	0	0	1	0	2	3	0	1	0	1	0	0	1	1	0	1	0	0	1	0	0	0	0	0	1	0	1
18	0	TIMM23	0	18	0	1	0	0	1	0	0	0	0	0	0	0	0	0	0	1	0	0	0	0	1	0	2	2	0	1	2	0	0	0	0	1	0	1	0	0	0	0	0	0	0	0	0	0	0
24	0		0	24	1	1	0	0	0	0	0	0	0	0	0	0	0	0	0	0	0	0	0	0	0	3	0	1	2	3	2	1	0	0	1	0	0	0	0	0	0	0	1	0	1	0	0	0	0
16	0	PRKAR1A/RARA	0	16	0	0	0	0	0	0	0	0	2	0	0	0	1	1	0	0	0	0	0	0	0	0	1	1	0	0	0	0	0	0	0	0	0	1	0	0	0	1	0	1	0	1	1	0	0
14	0		4	10	0	1	1	0	0	0	0	0	0	0	0	0	0	0	0	0	0	0	0	0	0	2	0	2	1	0	0	1	0	0	0	1	0	0	0	1	0	0	0	0	0	0	0	0	0
4	0		0	4	1	0	0	0	0	0	0	0	0	0	0	1	0	0	0	0	0	0	0	0	1	0	0	0	0	0	0	0	0	0	0	0	0	0	0	0	0	0	0	0	0	1	0	0	0
15	0		0	15	0	0	0	0	0	0	0	0	0	0	0	0	0	0	0	1	0	1	0	0	0	0	1	1	0	0	0	0	0	0	1	1	0	0	0	2	0	0	0	0	0	1	1	0	0
63	0	PMPCB	0	63	0	2	1	1	0	2	1	1	0	0	0	1	0	1	0	1	0	0	0	0	2	3	3	2	2	0	2	0	0	1	1	2	2	1	0	0	0	1	0	0	1	2	0	0	1
11	0	NPM2	0	11	0	0	0	0	0	0	1	0	0	0	0	0	0	0	0	1	0	0	0	0	1	1	0	1	1	0	0	0	0	1	0	0	0	0	0	0	1	0	0	0	0	0	0	0	0
18	0	TBXA2R	0	18	3	1	1	1	0	0	1	0	0	0	0	0	1	0	0	0	0	0	0	0	0	0	2	0	1	1	2	0	0	0	0	0	0	0	0	0	0	0	0	0	0	0	0	0	0
64	0	PML	0	64	3	1	1	0	2	1	2	1	0	0	0	0	0	1	0	3	0	1	1	1	5	0	1	2	2	3	2	1	0	3	3	4	0	1	0	0	0	0	0	0	0	0	0	0	3
63	0	CIR	0	63	1	1	0	0	0	0	1	0	1	0	0	1	0	2	0	2	0	1	0	0	2	2	0	2	2	2	0	4	0	3	4	1	0	0	1	0	0	0	0	0	0	1	0	0	4
29	0	SYNJ2BP-COX16	4	25	0	0	0	0	0	0	0	0	0	0	0	0	0	0	0	2	0	0	0	0	0	1	1	1	3	2	1	2	0	0	4	2	0	0	0	0	0	0	0	0	0	0	0	0	2
28	0	IFT122	0	28	0	0	1	1	0	0	0	0	0	0	0	1	0	1	0	1	0	0	0	0	2	2	0	0	1	0	0	1	0	1	1	0	0	0	0	2	1	0	0	0	1	1	2	0	0
32	0	RPL18	0	32	0	0	0	1	0	0	0	0	0	0	0	0	0	0	0	0	0	0	0	0	3	1	2	1	2	1	1	3	0	1	2	1	0	0	1	0	0	0	0	0	0	1	0	0	0
6	0	ND2	0	6	0	0	0	2	0	0	0	0	0	0	0	0	0	0	0	0	0	0	0	0	0	0	0	1	0	0	0	0	0	0	0	0	1	0	0	0	0	0	0	0	0	0	0	0	0
3	0	SIAH2	0	3	0	1	0	0	0	0	0	0	0	0	0	0	0	0	0	0	0	0	0	1	0	0	0	0	0	0	0	1	0	0	0	0	0	0	0	0	0	0	0	0	0	0	0	0	0
61	0	FIG4	4	57	1	1	0	1	0	1	1	0	0	1	2	0	0	3	1	1	0	0	0	1	5	3	1	1	0	1	1	3	0	2	2	0	0	0	0	0	0	0	0	1	1	0	2	0	5
22	0	ATXN3	0	22	0	0	0	0	0	0	0	0	0	1	0	1	1	0	0	0	0	0	0	1	1	1	2	3	0	0	0	0	0	0	1	0	0	0	0	0	0	0	0	0	0	0	0	0	0
5	0	FAM60A	0	5	1	0	0	0	0	0	0	0	0	0	0	0	0	0	0	0	0	0	0	0	0	0	0	0	1	1	1	0	0	0	0	0	0	0	0	0	0	0	0	0	0	0	0	0	0
28	0	MFSD2A	0	28	3	1	0	0	0	0	0	0	0	0	0	1	0	0	0	3	0	0	0	0	0	0	3	2	0	0	2	1	0	2	0	0	0	1	0	0	0	1	0	0	0	0	0	0	1
134	0		0	134	4	6	2	1	2	0	2	2	0	0	2	1	1	1	0	2	1	1	0	0	3	3	7	6	4	4	2	3	0	6	4	4	0	0	0	1	1	2	1	0	0	0	0	3	3
23	0	CYorf15B	0	23	0	0	1	2	1	0	0	0	0	0	0	1	1	0	0	0	0	0	0	0	1	0	1	0	1	1	1	1	0	1	1	2	0	0	1	0	0	0	1	0	0	0	0	0	0
75	0	THYN1	0	75	3	3	1	1	1	0	1	1	2	0	0	1	0	0	0	1	0	0	0	0	6	5	5	3	5	2	1	3	0	1	0	1	0	3	1	0	0	0	0	0	0	0	0	0	2
14	0	LOC100505478	0	14	1	0	1	0	0	0	0	0	0	0	0	0	0	0	0	2	0	0	0	0	0	0	1	1	1	0	2	0	0	0	0	0	0	0	0	0	0	0	1	0	0	0	0	0	0
6	0	HLA-DRB5	4	2	0	0	0	0	0	0	0	0	0	0	0	0	0	0	0	0	0	0	0	0	0	0	2	0	0	1	0	1	0	0	0	0	0	0	0	0	0	0	0	0	0	0	0	0	0
7	0		0	7	1	1	0	0	0	0	0	0	0	0	0	0	0	0	0	0	0	0	0	0	0	0	0	0	1	1	0	0	0	0	1	0	0	0	0	0	0	0	0	0	0	0	0	0	0
1	0	ATP6	0	1	0	0	0	0	0	0	0	0	0	0	0	0	0	0	0	0	0	0	0	0	0	0	0	1	0	0	0	0	0	0	0	0	0	0	0	0	0	0	0	0	0	0	0	0	0
3	0	HLA-C	0	3	0	0	0	0	0	1	0	0	0	0	0	0	0	0	0	0	0	0	0	0	0	0	0	1	0	0	0	0	0	0	0	0	0	0	0	0	0	0	0	0	0	0	0	0	0
139	0		0	139	3	4	4	2	2	0	0	2	0	0	0	3	2	2	2	5	0	0	0	0	5	5	4	4	9	6	2	6	0	5	2	5	0	2	0	1	2	1	1	0	0	1	0	1	7
60	0	MITF	0	60	1	1	2	0	0	1	0	0	0	0	0	0	2	1	0	2	0	0	0	0	4	1	1	4	3	1	0	2	0	1	2	0	0	0	1	0	0	0	1	1	0	0	1	2	5
30	0	HLA-DQB1	0	30	0	1	0	0	0	0	1	0	1	0	0	0	1	0	0	0	1	1	0	1	0	3	3	0	0	3	0	2	0	2	0	0	0	0	0	0	1	0	0	0	1	0	0	0	1
24	0	PRSS45	0	24	0	1	0	0	0	0	0	0	0	0	0	2	1	0	0	0	0	0	0	0	3	0	1	0	0	2	2	0	0	0	3	1	0	0	1	0	0	0	0	0	1	0	0	0	0
46	0	LOC730109	4	42	4	1	0	0	0	1	1	0	0	0	0	0	0	2	1	2	0	0	0	0	2	4	2	6	3	4	2	0	0	1	0	0	0	0	0	0	0	0	0	0	0	0	1	0	0
83	0	IL12RB2	0	83	3	3	2	0	1	0	1	0	2	1	1	1	1	2	0	4	0	0	0	0	0	3	5	3	4	4	3	1	0	0	3	2	0	0	0	0	0	2	2	1	0	1	0	2	2
7	0	RBFOX2	0	7	0	0	0	0	0	0	0	1	0	0	0	0	0	0	0	0	0	0	0	0	1	1	2	0	0	1	0	0	0	0	0	0	0	0	0	0	0	0	0	0	0	0	0	0	0
48	0	CKAP2L	0	48	0	0	4	0	0	0	0	0	0	0	0	0	1	0	0	3	0	0	0	0	2	2	1	4	1	1	2	2	0	3	3	1	0	1	0	0	0	0	0	0	0	0	0	1	1
104	0	TLR3	0	104	3	3	0	1	0	0	1	7	1	0	1	1	0	0	1	6	0	0	1	0	4	6	6	6	4	1	1	0	0	2	6	0	0	0	1	0	0	0	0	1	0	0	1	0	1
53	0	HHCMA56	0	53	3	0	2	0	1	1	1	0	1	0	0	0	0	0	0	2	1	1	0	0	3	2	1	2	0	4	1	0	0	1	2	1	0	1	0	0	0	0	0	0	0	0	0	0	4
14	0	CDK7	0	14	1	0	1	0	0	0	0	0	0	0	0	0	0	0	0	0	0	0	0	0	0	0	2	0	1	2	0	0	0	1	0	1	0	0	1	0	0	0	0	0	0	0	0	1	0
1	0	hCG_1748669	0	1	0	0	0	0	0	0	0	0	0	0	0	0	0	0	0	0	0	0	0	0	0	0	0	0	0	0	0	0	0	0	0	1	0	0	0	0	0	0	0	0	0	0	0	0	0
45	0		0	45	2	2	1	0	0	0	0	0	1	0	0	0	0	0	2	1	0	0	0	0	1	0	0	1	2	1	3	2	0	0	1	1	2	0	0	0	2	0	0	1	0	0	0	1	3
8	0		0	8	0	0	0	0	0	0	0	1	0	0	0	0	0	0	0	0	0	0	0	0	1	2	0	0	1	0	0	0	0	0	0	0	0	0	0	0	0	0	0	0	0	0	0	0	0
26	0	MEDAG	0	26	0	0	4	0	0	0	0	0	0	0	0	0	0	0	0	0	0	0	0	0	0	1	0	3	1	1	2	1	0	1	0	1	0	0	0	1	1	0	0	0	0	0	0	0	0
10	0	HLA-C	0	10	1	0	0	0	0	0	0	0	0	0	0	0	0	0	0	1	0	0	0	0	0	3	0	0	1	1	0	0	0	1	0	0	0	0	0	0	0	0	0	0	0	0	0	0	0
15	0	hCG_2018895	0	15	1	0	0	0	0	0	0	0	0	0	0	0	0	0	0	1	0	0	0	0	0	0	3	1	0	2	1	0	0	0	0	0	0	0	0	0	0	0	0	0	0	0	0	0	2
46	0	GPS1	0	46	0	0	0	0	0	0	0	0	0	0	0	0	1	0	0	1	0	1	0	0	0	1	4	1	1	3	0	1	0	3	3	2	0	0	0	0	1	0	1	0	0	0	0	1	3
158	0	NFASC	8	150	2	2	5	0	1	1	0	3	4	1	0	2	1	1	1	3	0	1	1	1	8	8	10	4	6	7	7	3	0	7	3	3	0	2	1	0	3	5	0	0	2	0	1	1	5
158	0	WDR35	4	154	3	7	3	1	0	2	2	0	2	0	1	1	1	1	0	2	1	1	0	0	2	5	7	2	9	6	3	2	0	7	6	6	0	0	0	1	2	5	1	0	1	2	0	2	6
43	0	TCF7L2	0	43	0	2	0	0	1	0	1	1	0	0	0	0	0	0	1	1	0	0	0	0	1	4	2	0	3	4	2	1	0	0	2	0	0	1	0	0	0	1	0	0	0	0	0	0	3
52	0	PPP1R9B	4	48	1	0	2	0	1	0	1	1	0	0	0	0	1	0	0	1	0	0	0	0	0	4	3	1	3	2	2	2	0	2	3	0	1	0	0	2	0	1	0	0	0	1	0	2	2
14	0		0	14	0	1	1	0	0	0	0	0	0	0	0	0	0	0	0	0	0	0	0	0	2	2	0	1	1	1	0	2	0	0	1	0	0	0	0	0	0	0	0	0	0	0	0	0	1
25	0	CFL2	0	25	0	1	1	0	0	0	0	0	1	0	1	0	0	1	0	2	0	0	0	0	0	0	1	1	2	1	0	2	0	0	0	0	0	0	0	0	0	0	0	0	1	0	0	0	0
8	0	HLA-A	0	8	1	0	0	0	1	0	0	0	0	0	0	0	0	0	0	0	1	0	0	0	0	0	1	0	0	0	0	0	0	0	1	0	0	0	0	0	0	0	0	0	0	0	0	0	1
70	0		0	70	4	1	1	0	0	0	1	1	2	0	0	0	1	0	1	1	0	0	1	0	4	2	1	1	2	3	2	2	0	1	2	1	0	0	0	0	0	0	0	0	2	1	1	0	4
113	0	KLHDC10	8	105	5	2	2	1	0	1	1	3	0	1	0	0	1	0	0	3	0	0	1	0	2	3	5	5	3	1	3	5	0	1	8	5	0	0	0	0	3	3	0	0	0	0	1	0	5
146	0	ZFAT	4	142	2	1	5	0	0	0	1	4	1	0	0	3	2	0	1	3	0	0	0	0	6	7	6	7	9	5	5	3	0	1	4	9	1	0	0	1	1	2	1	1	0	1	0	2	3
40	0	RNF212	0	40	0	1	1	0	0	0	1	0	0	0	0	1	0	0	0	1	0	1	0	0	3	2	0	2	3	3	0	2	0	1	0	1	1	0	1	1	1	0	1	0	0	0	0	1	1
35	0	SCUBE1	0	35	1	0	0	0	0	0	0	0	0	0	0	0	1	0	0	0	1	0	0	0	2	3	1	1	1	1	4	1	0	2	1	0	0	0	0	2	0	0	0	0	0	0	0	0	0
100	0	RHOT1	0	100	3	0	3	1	1	0	2	0	1	1	0	1	1	1	0	2	1	1	0	0	4	6	5	1	2	4	6	4	0	1	3	2	1	0	0	2	0	0	0	0	1	0	1	2	4
50	0	GTF3C3	0	50	4	2	0	0	1	0	0	0	1	1	0	0	0	1	1	0	0	0	0	1	2	2	4	1	0	1	2	2	0	1	3	0	1	0	0	1	0	1	0	0	1	0	0	0	0
150	0	DROSHA	0	150	3	2	4	1	0	0	4	2	1	0	1	0	0	2	2	4	0	1	0	1	8	2	4	8	6	7	5	2	0	2	6	4	1	1	0	0	1	3	0	0	2	1	0	1	12
137	0	RPS6KA4	0	137	2	8	3	1	1	1	3	2	2	2	1	1	4	0	0	3	0	0	0	0	3	9	5	3	10	8	4	3	0	5	8	4	0	0	0	2	0	1	0	0	0	0	0	1	3
65	0		0	65	1	0	0	1	1	0	0	0	0	0	0	0	1	0	0	3	0	1	0	0	3	3	1	3	2	4	0	4	0	4	3	1	0	0	0	0	0	1	0	1	2	0	0	0	4
8	0	RyR	0	8	1	0	0	0	0	0	0	0	0	0	0	0	0	0	0	1	0	0	0	0	1	0	1	0	0	0	0	0	0	0	1	1	0	0	0	0	0	0	0	0	0	0	0	0	0
32	0	RGS1	0	32	2	1	0	1	0	0	0	0	0	0	0	0	0	0	0	0	0	0	0	0	2	0	1	0	2	0	1	1	0	0	1	0	0	0	0	0	0	0	0	0	0	0	0	0	1
22	0		0	22	0	3	1	0	0	0	0	0	0	0	0	0	0	0	0	0	0	0	0	0	2	0	3	0	1	0	0	0	0	0	3	0	0	0	0	0	0	1	0	1	0	1	0	0	1
20	0	SLIRP	0	20	0	0	1	0	0	1	0	0	0	0	0	0	0	0	0	0	0	0	0	0	0	2	1	2	1	1	0	4	0	1	1	0	0	0	0	0	0	0	0	0	0	0	0	0	0
18	0		0	18	1	0	0	0	0	1	0	0	0	0	0	0	0	1	2	0	0	0	0	0	0	2	0	2	1	1	0	1	0	1	1	0	0	0	0	0	0	0	0	0	1	0	0	0	0
10	0	TTLL3	0	10	0	1	0	0	0	0	0	0	0	0	0	0	0	0	0	0	0	0	0	0	0	0	0	1	0	0	0	0	0	0	1	1	0	0	0	0	0	0	0	0	0	0	0	0	1
92	0	MTA3	0	92	1	3	0	1	2	0	1	0	2	0	0	0	1	0	2	1	0	0	2	2	3	4	5	7	9	2	3	1	0	0	4	1	1	0	0	0	0	0	0	1	0	0	1	1	2
60	0	PRPSAP2	0	60	2	1	0	0	0	0	0	1	0	0	0	0	1	0	1	3	1	0	0	0	2	4	4	4	2	3	0	0	0	1	1	1	0	0	0	0	0	1	0	0	1	0	1	1	0
128	0		4	124	2	2	3	0	1	0	1	1	0	0	0	0	0	1	1	4	1	0	1	1	7	11	7	4	4	8	3	4	0	2	1	7	1	0	1	1	0	3	0	0	2	1	2	0	3
95	0		0	95	3	1	1	0	1	0	1	2	0	1	0	1	1	1	0	4	0	1	0	0	3	3	2	4	1	5	2	2	0	4	6	0	0	0	0	2	2	5	0	0	0	0	0	0	8
141	0		10	131	3	2	1	1	1	0	1	0	1	1	0	1	1	1	2	3	2	0	1	2	9	2	7	5	9	2	4	2	0	5	3	6	1	0	1	2	2	0	0	0	2	1	2	1	5
12	0	TMEM179	0	12	1	1	0	0	0	0	0	0	0	0	0	0	0	0	0	0	0	0	0	0	1	1	0	0	0	0	0	1	0	0	0	0	1	0	0	0	0	0	0	0	0	0	0	1	0
8	0	ANKS1B	0	8	1	1	0	0	0	0	0	0	0	0	0	0	1	0	0	0	0	0	0	0	0	0	0	0	0	0	0	0	0	0	1	0	0	0	0	0	0	0	0	0	0	0	0	0	0
19	0		0	19	0	2	0	0	0	0	1	0	0	0	0	0	0	0	0	0	0	1	0	0	0	1	1	0	1	0	1	0	0	0	2	0	0	0	1	0	1	0	0	0	1	0	0	0	0
81	0	RNF180	0	81	2	4	0	0	0	0	0	1	0	0	0	0	0	0	0	0	0	0	0	0	4	3	1	3	5	2	2	4	0	2	1	3	0	0	2	0	1	1	0	1	0	1	0	1	2
6	0	ND4	4	2	0	0	0	0	0	0	0	0	0	0	0	0	0	0	0	0	0	0	0	0	0	0	2	0	0	0	0	0	0	0	0	0	0	0	0	0	0	0	0	0	0	0	0	0	1
59	0	ACSBG2	0	59	1	4	4	0	1	1	0	0	0	0	0	0	0	0	0	0	0	0	0	0	3	3	1	2	3	1	1	0	0	0	3	1	0	0	0	0	0	1	0	0	0	1	1	1	1
13	0	HLA-C	0	13	0	0	0	0	0	0	0	0	0	0	0	0	0	0	1	1	0	0	0	0	1	0	1	1	1	0	2	0	0	1	0	0	0	0	0	0	0	0	0	0	0	0	1	0	0
144	0	GRIPAP1	0	144	3	9	1	1	1	0	3	0	1	0	0	2	1	3	1	5	0	0	0	1	4	5	7	3	3	4	4	5	0	8	3	3	2	1	0	1	0	1	0	0	1	1	2	1	4
2	0	HLA-B	0	2	0	0	0	0	0	0	0	0	0	0	0	0	0	0	0	0	0	0	0	0	0	0	0	0	0	0	0	1	0	0	0	1	0	0	0	0	0	0	0	0	0	0	0	0	0
63	0		0	63	0	3	0	0	0	0	1	1	0	0	1	1	1	2	0	4	0	0	0	0	4	2	0	2	0	3	4	2	0	1	3	1	1	0	1	0	1	0	0	0	0	1	0	0	1
22	0	DDR1	0	22	0	0	0	0	0	0	0	0	0	0	0	1	1	2	0	0	0	0	0	1	2	1	0	1	0	0	1	1	0	1	0	0	1	0	0	0	0	0	0	0	1	0	0	0	0
1	0	LMX1A	0	1	0	0	0	0	0	0	0	0	0	0	0	0	0	0	0	0	0	0	0	0	0	0	0	0	0	0	0	0	0	0	0	0	0	0	0	0	0	0	0	0	0	0	0	0	0
12	0	MALRD1	0	12	0	0	0	0	0	0	0	0	0	0	0	0	0	0	0	1	0	0	0	0	0	0	1	0	0	0	0	1	0	0	0	1	0	0	0	0	1	0	2	0	0	0	0	1	2
12	0	UBR4	0	12	0	1	0	0	0	0	0	1	0	0	0	0	0	1	0	0	0	0	0	0	1	0	0	1	0	1	0	1	0	1	0	0	0	0	0	0	0	0	1	0	0	0	0	0	0
1	0	NAA60	0	1	0	0	0	0	0	0	1	0	0	0	0	0	0	0	0	0	0	0	0	0	0	0	0	0	0	0	0	0	0	0	0	0	0	0	0	0	0	0	0	0	0	0	0	0	0
1	0		0	1	0	0	0	0	0	0	0	0	0	0	0	0	0	0	0	1	0	0	0	0	0	0	0	0	0	0	0	0	0	0	0	0	0	0	0	0	0	0	0	0	0	0	0	0	0
77	0		0	77	5	3	3	0	0	0	0	2	1	0	1	2	0	0	1	1	0	0	0	0	1	1	10	4	4	1	2	3	0	2	0	2	0	1	0	0	0	0	0	0	1	0	0	0	4
65	0	ABCG2	0	65	2	0	3	0	1	0	0	0	2	0	0	0	0	0	0	3	1	0	0	1	5	2	0	1	1	4	5	0	0	2	5	0	0	0	0	0	1	2	1	0	0	0	0	0	5
47	0	PRSS35	0	47	1	1	2	0	0	0	0	0	1	0	0	1	0	1	1	0	0	0	0	0	2	3	5	2	2	1	3	0	0	2	3	0	0	1	0	0	0	0	0	0	0	1	0	0	1
11	0	RINT1	0	11	0	0	0	0	0	0	0	0	0	0	0	0	0	0	0	1	0	0	0	0	0	1	1	0	0	0	0	0	0	0	0	2	0	0	0	0	0	0	1	0	1	0	0	0	1
6	0		0	6	0	0	0	0	0	0	1	0	0	0	0	0	0	0	0	0	0	0	0	0	0	0	0	0	1	0	0	0	0	0	0	0	0	0	0	0	0	1	0	0	0	0	0	0	0
70	0		0	70	1	0	2	0	0	0	0	1	0	0	1	1	2	0	1	2	0	0	1	0	4	2	2	1	6	2	3	1	0	1	4	2	0	0	0	1	1	2	0	0	0	0	1	2	3
204	0	ZCCHC6	4	200	6	4	7	1	1	4	2	0	2	0	0	3	4	1	1	4	0	1	1	0	8	9	10	10	7	6	7	3	0	4	7	4	3	1	1	0	1	0	0	0	2	2	0	0	6
43	0	EHF	0	43	0	2	0	0	0	0	1	0	0	0	1	0	1	0	0	2	0	0	0	0	1	2	2	0	3	1	1	4	0	1	0	0	0	0	1	0	0	0	0	0	1	1	0	0	1
17	0	GATA6	0	17	1	0	0	0	0	0	0	0	0	0	0	0	0	0	0	3	1	0	0	0	1	0	1	1	1	0	1	1	0	1	1	0	0	0	0	0	0	0	0	0	0	0	0	0	1
29	0	ESR1	0	29	0	1	2	0	0	0	0	1	0	0	0	1	0	1	0	1	0	0	0	0	1	1	2	1	3	1	0	0	0	1	1	2	0	0	0	0	0	0	0	0	1	0	0	0	1
40	0	MIS18BP1	0	40	1	2	0	0	0	1	1	0	0	1	0	1	0	0	0	4	0	0	0	0	1	0	2	1	2	1	1	1	0	1	1	0	1	0	1	0	1	0	0	0	1	0	0	0	3
22	0	FRG1	0	22	0	2	1	0	0	0	0	0	0	0	0	0	0	0	0	1	0	0	0	0	2	2	5	0	2	2	0	0	0	0	1	0	0	0	0	1	0	0	0	0	0	0	0	0	1
35	0	SRGAP2	0	35	1	0	0	0	1	0	0	0	0	0	0	0	2	3	0	0	0	0	0	0	2	0	0	0	2	0	0	1	0	2	1	0	0	2	1	1	0	0	0	0	0	0	0	0	2
53	0	POTEM	0	53	2	0	2	0	0	0	1	0	0	0	1	1	0	0	0	3	0	0	1	0	3	3	0	4	3	1	1	0	0	1	1	4	0	0	0	0	0	0	0	0	0	1	0	0	1
74	0	TACSTD2	4	70	4	2	3	0	1	0	0	0	2	1	1	2	0	0	2	3	1	0	0	0	2	3	4	0	1	2	4	3	0	3	1	2	0	0	0	1	0	2	0	0	0	0	0	0	2
37	0	HIST3H2A	4	33	0	0	2	0	0	0	0	0	0	0	0	0	0	0	0	0	0	0	0	0	1	1	1	3	2	1	2	0	0	0	3	1	0	0	0	2	1	0	0	0	0	0	1	2	0
37	0	AMOTL2	0	37	0	1	1	0	0	0	0	1	0	0	0	0	0	0	0	1	0	1	0	0	4	3	2	2	3	3	0	1	0	1	1	2	0	0	1	0	0	0	0	0	1	0	0	0	1
71	0	PA2G4	0	71	2	0	1	0	0	0	0	0	0	0	0	0	1	0	0	2	0	0	0	0	3	4	4	3	2	2	1	4	0	3	2	0	0	0	0	1	2	0	0	0	2	1	0	0	1
8	0		0	8	0	0	0	0	0	0	0	0	0	0	0	0	0	0	0	0	0	0	0	0	0	0	0	0	0	0	0	2	0	0	0	1	0	0	0	0	0	0	0	0	0	0	0	0	0
13	0	SLC4A5	0	13	0	1	0	0	0	0	0	0	0	0	1	0	0	0	0	0	0	0	0	0	0	0	3	0	0	2	1	0	0	0	2	0	0	0	0	0	0	0	0	0	0	0	0	0	0
16	0	LGALS14	0	16	0	0	0	0	0	0	0	0	0	0	0	0	0	0	0	0	0	0	0	0	2	1	0	1	1	0	1	2	0	0	1	0	0	0	0	0	0	0	0	0	0	0	0	0	0
18	0	STAT5A	0	18	1	0	0	0	0	0	2	0	0	0	0	0	0	0	0	1	0	0	0	0	0	1	1	0	1	0	0	0	0	1	0	1	0	0	0	1	0	0	0	0	0	1	0	0	0
1	0	ND1	0	1	0	0	0	0	0	0	0	0	0	0	0	0	0	0	0	0	0	0	0	0	0	0	0	0	0	1	0	0	0	0	0	0	0	0	0	0	0	0	0	0	0	0	0	0	0
1	0	ND3	0	1	0	0	0	0	0	0	0	0	0	0	0	0	0	0	0	0	0	0	0	0	0	0	0	0	0	1	0	0	0	0	0	0	0	0	0	0	0	0	0	0	0	0	0	0	0
6	0		0	6	0	0	0	0	0	0	0	0	0	0	0	0	0	0	0	0	0	0	0	0	0	1	0	0	0	0	0	0	0	1	0	0	0	0	1	0	0	0	0	0	0	0	0	0	0
255	0	CEP162	0	255	6	3	8	2	0	2	2	2	1	0	1	0	1	2	4	10	1	0	1	0	7	7	13	13	4	12	8	5	0	9	9	7	0	3	0	2	3	1	2	1	4	1	1	2	11
91	0		0	91	0	1	0	0	0	1	1	2	0	1	0	0	1	1	0	1	0	0	0	0	2	4	5	2	6	6	1	1	0	4	2	2	0	0	2	0	0	0	0	0	1	1	3	1	3
9	0	MYO1E	2	7	1	0	0	0	0	0	0	0	0	0	0	0	0	0	0	0	0	0	0	0	0	1	0	1	1	0	0	1	0	1	0	0	0	0	0	0	0	0	0	0	0	0	0	0	0
39	0	CBLL1	0	39	0	1	0	0	1	0	0	0	0	0	0	0	0	0	1	1	0	0	0	0	1	0	0	2	0	3	1	0	0	1	1	1	0	1	1	0	0	1	0	0	0	1	0	1	3
17	0	BATF3	4	13	0	0	0	0	0	0	0	0	0	0	0	0	0	0	0	1	0	0	0	0	0	0	2	0	0	1	2	0	0	1	0	0	0	0	0	0	1	0	0	0	0	0	0	0	0
3	0	COX2	0	3	0	0	0	0	0	0	0	1	0	0	0	0	0	0	0	0	0	0	0	0	0	0	0	1	0	0	0	0	0	0	0	0	0	0	0	0	1	0	0	0	0	0	0	0	0
55	0		0	55	0	1	2	0	0	2	0	0	0	0	0	0	1	0	1	2	0	0	0	0	2	4	4	2	3	1	2	1	0	0	1	0	2	0	0	0	0	0	0	0	1	0	0	0	3
73	0	ADRA1A	0	73	1	2	5	0	1	0	0	4	2	0	0	0	0	1	0	10	1	0	0	0	8	3	3	3	4	1	4	0	0	0	2	1	0	0	0	1	1	0	1	0	0	0	0	0	4
17	0		0	17	1	1	2	0	0	0	1	0	0	0	0	0	0	0	0	1	0	0	0	1	2	0	0	0	1	0	0	1	0	0	0	0	0	0	0	1	0	0	0	0	0	0	0	0	0
6	0		0	6	0	0	0	0	0	0	1	0	0	0	0	0	0	0	0	0	0	0	0	0	1	0	1	0	1	0	0	0	0	0	0	0	0	0	0	0	0	0	0	0	0	0	0	0	0
30	0	RAD9B	0	30	0	0	1	0	1	0	0	0	1	0	0	0	1	0	0	1	0	0	0	0	2	0	2	4	3	1	1	1	0	0	0	0	0	0	0	0	0	0	0	0	0	0	1	0	1
28	0	UNQ601	0	28	0	1	0	0	0	0	0	0	1	0	0	0	0	0	0	0	0	0	0	0	1	1	0	2	1	2	0	0	0	1	0	1	0	0	0	2	1	0	0	0	1	0	0	0	0
306	0	TCOF1	14	292	13	8	11	0	1	4	4	4	1	1	2	4	2	3	4	8	0	1	1	1	9	12	16	9	14	4	8	7	0	11	15	11	2	4	1	1	2	1	0	3	1	5	0	1	6
32	0		4	28	0	2	1	0	0	0	0	0	1	0	0	1	0	1	1	2	0	0	0	0	0	3	0	1	1	1	0	1	0	0	0	1	0	0	0	0	0	0	0	0	2	1	1	0	0
49	0	TCF7L2	0	49	0	1	0	0	1	1	1	2	0	1	0	0	0	0	1	1	0	0	0	1	3	5	1	2	3	4	3	0	0	0	1	0	0	1	0	0	0	1	0	0	0	0	0	0	3
19	0	DKFZp313L0718	0	19	0	1	0	0	0	0	0	0	0	0	0	0	0	1	0	2	0	0	0	0	1	1	0	0	1	0	0	0	0	1	0	0	0	0	0	0	0	0	0	0	0	0	1	0	5
7	0	TCRBV5S4A2T	0	7	0	0	0	0	0	0	0	0	0	0	0	0	0	0	1	0	0	0	0	0	0	0	0	0	0	0	0	0	0	0	0	0	0	0	0	0	0	0	0	0	0	0	0	0	1
69	0		0	69	2	4	3	0	2	0	1	0	0	0	1	1	0	0	1	3	0	0	0	0	1	2	0	3	3	1	1	2	0	1	6	1	0	0	0	0	1	1	0	0	0	0	1	0	6
28	0	NFE2L2	0	28	1	2	0	0	0	0	0	0	0	0	0	0	0	1	0	1	0	0	0	0	2	1	2	1	1	1	1	0	0	0	1	0	0	0	0	0	0	0	0	0	0	0	0	0	2
10	0	KIF2C	0	10	0	1	0	0	0	0	0	0	0	0	0	0	0	0	0	0	0	0	0	0	0	1	0	0	1	1	0	1	0	1	0	0	0	0	0	0	0	0	0	0	0	0	0	0	1
10	0	NPIPB4	0	10	1	0	0	0	0	0	0	0	0	0	0	0	0	0	0	0	0	0	0	0	0	0	0	1	0	2	0	0	0	0	1	2	0	0	0	0	0	0	0	0	0	0	0	0	0
5875	0	TTN	124	5751	182	149	147	31	28	32	49	44	56	17	15	55	46	42	35	184	13	26	13	19	261	216	274	219	251	198	196	156	0	171	188	130	19	26	28	53	43	63	21	22	37	41	42	37	195
23	0	TFAP2A	0	23	0	0	0	0	0	0	0	0	0	0	0	0	0	1	0	0	0	0	0	0	1	0	0	1	1	3	2	0	0	0	1	2	0	0	0	3	0	0	1	0	0	0	0	0	0
48	0	SEMA6D	0	48	0	3	3	0	1	0	0	0	0	0	0	1	1	1	0	1	0	0	0	0	3	0	2	2	1	0	1	1	0	1	2	1	1	0	0	0	0	1	1	0	1	0	1	1	1
9	0	HLA-A	0	9	0	0	0	0	0	0	0	0	0	0	0	0	1	0	0	0	0	0	0	0	0	1	0	0	0	1	1	0	0	0	1	1	0	0	0	0	0	0	0	1	0	0	0	0	0
164	0		48	116	1	8	2	0	0	1	2	6	0	0	1	2	0	2	0	10	0	1	0	1	6	3	8	5	7	10	12	5	0	4	9	2	1	1	0	0	4	4	0	0	0	0	0	0	6
20	0	HRCT1	4	16	0	0	0	0	0	1	0	0	0	0	0	1	0	1	0	0	0	0	0	0	0	1	0	1	0	1	0	2	0	0	0	0	0	0	0	3	0	0	0	0	0	0	0	1	0
32	0		0	32	0	2	1	0	0	0	0	0	1	0	1	1	0	0	0	0	0	0	0	0	2	2	1	0	0	0	0	2	0	2	1	0	0	1	0	0	0	1	0	0	0	0	0	0	1
97	0	CDC14A	0	97	2	2	2	0	1	1	1	0	1	0	0	1	1	1	1	0	1	1	0	0	6	3	2	3	3	3	4	2	0	2	2	3	0	0	1	2	0	1	0	0	0	1	2	5	4
18	0	HLA-B	0	18	0	0	1	0	1	0	1	0	0	1	1	0	0	0	0	0	0	0	0	0	0	0	0	1	2	0	0	2	0	1	0	0	0	0	0	0	0	1	0	0	0	0	0	1	2
22	0	RHD	2	20	1	0	0	0	0	0	0	1	0	0	0	1	0	1	0	1	0	1	0	0	0	0	1	0	1	2	0	0	0	1	0	1	0	0	0	0	1	0	0	0	0	0	0	0	2
64	0	CDK19	0	64	1	1	2	0	0	2	0	1	1	0	0	0	1	2	0	1	0	0	0	0	4	3	2	1	4	5	2	1	0	1	2	1	0	0	0	2	2	1	0	0	2	1	2	0	0
5	0		0	5	0	0	1	0	0	0	0	0	0	0	0	0	0	0	0	0	0	0	0	0	0	0	0	0	0	1	0	0	0	0	0	1	0	0	0	0	0	0	0	0	0	0	0	0	0
3	0	ND6	0	3	1	0	0	0	0	1	0	0	0	0	0	0	0	0	0	0	0	0	0	0	0	0	0	0	0	0	0	0	0	0	0	0	0	0	0	0	0	0	0	0	0	0	0	0	0
41	0	HLA-C	0	41	1	0	1	0	0	0	0	1	1	0	0	0	0	0	0	0	0	0	0	0	1	3	2	3	4	0	2	0	0	0	0	1	0	0	0	0	1	0	0	0	0	0	0	0	1
6	0	ND4	4	2	0	0	0	0	0	0	0	0	0	0	0	0	0	0	0	0	0	0	0	0	0	0	2	0	0	0	0	0	0	0	0	0	0	0	0	0	0	0	0	0	0	0	0	0	1
1	0	ZKSCAN5	0	1	1	0	0	0	0	0	0	0	0	0	0	0	0	0	0	0	0	0	0	0	0	0	0	0	0	0	0	0	0	0	0	0	0	0	0	0	0	0	0	0	0	0	0	0	0
65	0	ADAM11	0	65	0	1	0	0	0	0	1	0	0	1	0	1	0	0	1	5	0	2	0	0	4	3	3	2	3	1	1	1	0	2	5	2	1	0	0	0	0	1	0	0	0	0	0	0	4
5	0	CYB561D1	0	5	0	0	0	0	0	0	0	0	1	0	0	0	0	0	0	0	0	0	0	1	0	0	0	0	0	0	0	0	0	1	0	0	0	0	0	0	0	0	0	0	0	0	0	0	0
10	0	SF1	0	10	0	0	0	0	0	0	0	1	0	0	0	0	0	0	0	0	0	0	0	0	0	0	0	0	1	1	0	0	0	0	5	0	0	0	0	0	0	0	0	0	0	0	0	0	1
89	0		0	89	1	1	1	1	0	0	1	0	0	0	0	0	1	1	1	3	0	2	0	0	8	5	6	2	3	2	1	4	0	3	2	2	2	0	0	1	0	1	0	1	0	0	2	0	3
29	0		4	25	0	1	1	2	0	0	0	0	0	0	0	0	0	0	0	0	0	0	0	0	0	0	1	0	3	1	4	5	0	0	0	0	2	0	0	0	1	0	0	0	1	0	0	0	1
70	0		4	66	0	2	7	0	0	1	0	0	1	1	1	0	2	0	0	1	0	0	0	0	1	3	4	2	1	2	2	4	0	0	4	5	0	1	0	0	2	0	0	2	0	0	0	1	2
143	0	SLMAP	0	143	2	7	5	0	1	0	1	0	2	0	1	0	1	0	2	2	0	0	0	0	2	1	1	4	7	3	4	7	0	2	4	10	1	2	0	0	3	2	0	2	2	0	1	2	5
37	0	C11orf65	0	37	1	2	0	0	0	0	1	0	1	0	0	1	1	0	0	0	0	0	0	0	1	2	1	1	2	1	1	0	0	1	0	0	0	1	0	0	1	0	0	0	1	0	0	0	2
53	0	HPS4	4	49	3	3	1	0	0	0	0	0	1	1	0	1	0	0	0	2	0	1	0	0	3	2	2	1	2	1	3	1	0	3	2	2	0	0	0	0	1	1	0	0	0	0	0	0	1
10	0	TSC22D3	0	10	0	0	1	0	0	0	1	0	0	0	0	0	0	0	0	0	0	0	0	0	0	0	0	1	2	0	1	0	0	1	0	0	0	0	0	0	0	0	0	0	0	0	0	0	0
9	0	CCL15	0	9	0	0	0	0	0	0	0	0	0	0	0	0	0	0	0	0	0	0	0	0	0	0	2	1	1	0	1	0	0	0	1	0	0	0	0	0	0	0	0	0	0	0	0	0	1
11	0	RNASE4	0	11	0	0	0	0	0	0	0	1	1	0	0	0	0	0	0	0	0	0	0	1	0	0	0	0	0	0	0	3	0	0	0	0	0	0	0	0	0	0	0	0	0	0	1	0	0
6	0	KIAA1191	0	6	0	1	0	0	0	0	1	0	0	0	0	0	0	0	0	0	0	0	0	0	0	0	1	0	0	0	0	0	0	0	0	0	0	1	0	0	1	0	0	0	0	0	0	0	0
31	0	SSBP1	0	31	0	2	0	0	0	0	0	0	0	0	0	1	0	0	0	0	0	0	0	1	0	0	0	0	1	2	0	0	0	1	1	2	0	0	0	1	0	0	0	1	1	1	0	0	1
14	0	SAP18	0	14	0	1	0	0	0	1	0	0	0	0	0	0	0	0	0	0	0	0	0	1	2	0	0	1	1	0	0	0	0	1	0	0	0	0	0	0	0	0	0	0	0	0	0	0	0
86	0	CSNK1D	0	86	3	5	0	0	0	1	1	1	0	0	0	0	2	1	2	2	0	0	0	0	2	5	2	5	3	4	2	2	0	4	4	0	0	0	1	0	0	2	0	0	0	1	2	0	1
84	0	APP	0	84	4	0	1	0	2	4	0	0	0	0	0	0	0	1	1	3	0	1	1	0	2	4	3	2	3	5	2	2	0	3	1	0	0	0	1	0	1	2	1	0	1	2	1	0	4
13	0	DBN1	0	13	0	1	0	0	0	0	0	1	0	0	0	0	0	0	0	0	0	0	0	1	0	0	1	2	0	0	1	0	0	1	0	0	0	1	0	0	0	0	0	0	0	0	0	0	0
95	0	LRIG2	0	95	1	0	3	0	2	0	0	1	0	2	1	0	1	1	2	2	1	0	0	1	6	1	1	5	6	4	1	1	0	4	6	0	0	1	1	1	0	1	1	1	0	0	1	0	4
56	0	DCAF4	0	56	0	2	3	0	0	0	1	1	2	0	0	0	2	0	0	1	0	0	0	0	4	2	2	2	4	2	2	0	0	2	3	1	0	1	0	0	0	0	0	0	0	1	0	0	4
219	0	EIF4G3	8	211	4	4	5	1	1	1	3	1	2	2	2	1	4	2	1	8	0	1	0	3	7	4	14	1	10	6	8	4	0	10	4	7	1	0	1	3	4	2	2	2	4	3	5	2	6
61	0		0	61	0	1	2	1	0	0	0	1	0	0	0	1	1	0	1	3	0	0	0	1	2	4	3	2	1	1	0	1	0	3	2	2	0	0	0	0	2	1	0	0	0	1	0	0	4
37	0	SERPINC1	0	37	2	0	1	0	1	0	0	1	0	0	0	0	0	0	0	1	0	1	0	0	0	1	2	1	0	0	2	3	0	1	1	0	0	0	0	0	0	1	1	0	0	0	1	0	0
17	0	LIPI	0	17	2	1	0	0	0	0	0	0	1	1	0	0	0	0	0	1	0	0	0	0	0	1	0	0	0	1	0	1	0	1	1	1	0	0	0	0	0	1	0	0	0	0	0	0	0
7	0	AKT2	0	7	1	0	1	0	0	0	0	0	0	0	0	0	0	0	0	0	0	0	0	0	0	1	0	0	0	0	1	0	0	0	1	0	0	0	0	0	0	0	0	0	0	0	0	0	0
30	0	CCNG1	0	30	0	0	0	0	0	0	1	0	0	0	0	0	1	0	0	3	0	1	0	0	2	1	4	2	1	4	0	1	0	0	0	0	0	0	1	0	0	0	0	0	0	0	0	0	0
62	0	NEURL1	0	62	1	2	1	0	1	0	0	0	2	0	0	0	1	2	0	1	0	0	0	0	1	5	5	3	2	2	0	0	0	4	0	0	0	0	0	1	1	2	0	0	0	0	1	0	2
90	0	BRD8	0	90	3	6	2	1	0	0	1	0	0	0	0	0	0	0	1	5	0	1	0	0	2	2	5	2	3	1	3	5	0	4	3	2	0	1	0	1	0	0	1	1	1	0	0	0	3
67	0	CCT7	0	67	2	1	1	0	0	0	0	1	1	1	0	0	0	0	0	1	0	0	0	0	1	0	3	1	3	5	3	1	0	4	1	3	1	0	0	1	1	1	1	0	1	2	0	1	3
23	0	STAR	0	23	0	0	0	0	0	1	1	0	0	0	0	0	0	0	0	1	0	0	0	0	0	2	1	0	2	1	0	0	0	1	1	0	0	1	0	1	0	0	0	0	0	0	0	0	2
20	0	NCBP2	0	20	0	1	2	0	0	0	0	0	0	0	0	1	0	0	0	1	0	0	0	0	1	0	1	0	1	2	1	0	0	2	0	0	0	0	1	0	0	0	0	0	0	0	0	1	0
18	0	KIAA0889	0	18	2	0	0	0	0	0	0	0	0	1	0	0	0	0	1	0	0	0	0	0	1	0	0	1	0	0	2	4	0	0	0	0	0	0	0	1	0	0	0	0	0	0	0	0	0
11	0		0	11	0	1	1	0	0	0	0	0	0	0	0	0	0	0	0	1	0	0	0	0	2	0	0	0	0	1	1	0	0	0	0	0	0	1	0	0	0	0	0	0	0	0	0	0	1
226	0	TP53BP1	4	222	5	4	7	2	0	2	4	1	3	3	1	3	2	1	1	8	1	1	0	1	10	9	9	7	7	8	12	8	0	7	5	6	1	1	0	3	1	4	0	0	2	1	1	0	14
55	0	NPIPB9	0	55	1	1	2	0	0	0	0	0	0	0	0	0	1	0	0	3	0	0	0	0	1	0	3	1	1	1	1	2	0	2	2	1	0	1	0	0	2	1	0	0	2	0	0	1	7
24	0	IL20	0	24	0	1	1	0	0	0	0	1	0	1	0	0	0	0	0	0	0	1	0	0	0	2	1	1	1	0	0	0	0	1	0	0	0	0	0	1	0	0	0	0	0	0	0	0	0
70	0	ZFP1	0	70	3	2	1	0	1	2	0	3	0	0	0	0	0	2	2	5	0	0	0	0	4	4	3	0	3	4	0	0	0	2	2	2	0	2	2	1	1	1	0	1	2	0	1	0	0
12	0	EVI5L	0	12	0	0	0	0	0	0	0	0	0	0	0	0	0	0	0	1	0	0	0	0	2	1	0	0	0	0	2	0	0	0	1	0	0	0	0	0	0	0	0	0	0	0	0	0	0
131	0	RABGAP1L	0	131	3	4	5	0	1	1	2	0	0	1	0	2	0	3	1	4	0	0	1	0	9	5	5	2	6	3	4	5	0	6	10	1	0	0	0	0	1	2	0	0	0	3	1	1	5
12	0	SECTM1	0	12	0	1	0	0	0	0	0	0	0	0	0	0	0	0	0	0	0	0	0	0	3	0	1	0	0	0	1	2	0	0	1	0	0	0	0	0	0	0	0	0	0	0	0	0	0
41	0		0	41	2	0	1	0	0	0	1	1	2	0	0	0	1	0	0	1	0	0	0	0	1	1	2	3	1	1	1	1	0	1	1	5	0	0	0	1	0	1	0	0	1	0	0	0	0
38	0	SCP2	4	34	0	1	3	0	0	0	0	0	0	0	1	0	0	2	1	1	0	0	1	0	0	2	0	1	2	0	2	0	0	1	0	2	0	0	0	0	0	1	0	0	0	0	0	0	2
20	0	LOC100996763	0	20	0	1	0	0	0	0	0	0	0	0	0	0	0	0	0	0	0	0	0	0	0	1	2	0	0	0	0	1	0	1	0	2	0	0	0	0	0	0	0	0	0	0	0	0	1
18	0	HLA-DRB1	0	18	0	0	0	0	0	0	1	1	0	0	0	0	0	0	0	1	0	0	0	0	0	1	1	1	1	0	1	2	0	0	1	0	0	0	1	0	0	1	0	0	0	0	0	0	1
41	0	TBATA	0	41	1	1	0	0	0	0	0	1	0	0	0	0	0	0	0	1	0	0	0	1	1	6	2	0	1	3	0	1	0	3	0	1	0	0	0	1	1	0	0	1	0	0	0	0	2
13	0	APC	0	13	0	0	1	0	0	0	0	0	0	0	0	1	0	0	0	0	0	0	0	0	2	0	1	2	0	0	0	1	0	1	0	0	0	0	0	0	1	0	0	0	0	1	0	0	0
79	0	HSP90B2P	0	79	3	3	2	0	0	1	1	0	1	1	1	0	0	0	2	2	0	0	0	0	0	3	2	4	4	3	1	2	0	4	3	5	0	0	1	0	1	0	0	0	1	2	0	0	3
42	0	HSDL2	0	42	1	1	2	0	0	0	1	0	1	1	0	0	0	0	0	1	0	0	0	0	3	2	0	0	3	0	0	2	0	0	2	1	0	0	0	1	0	0	0	2	1	0	1	0	2
9	0	DIO2	0	9	1	1	0	0	0	0	0	0	0	0	0	0	0	0	0	1	0	0	0	0	1	0	0	0	1	0	0	0	0	0	0	0	0	0	0	0	0	0	0	0	0	0	0	0	0
15	0	DDR2	0	15	0	0	0	0	0	0	0	0	0	0	0	0	0	0	0	2	0	1	0	0	0	0	0	3	1	1	0	0	0	0	0	1	0	0	0	0	0	0	0	0	0	0	0	0	1
86	0	VRK1	4	82	0	6	5	0	0	0	1	1	2	1	0	0	0	0	1	3	0	0	1	0	3	5	4	4	5	2	8	3	0	3	2	2	0	0	0	1	0	0	1	0	0	0	0	0	1
5	0	SUGCT	0	5	0	0	0	0	0	0	0	0	0	0	0	0	0	0	0	0	0	0	0	0	0	1	0	0	0	0	1	1	0	0	0	0	0	0	0	0	0	0	0	0	0	0	0	0	0
84	0		0	84	4	1	4	0	0	0	1	0	1	0	0	2	0	0	1	8	0	0	0	0	1	1	4	4	4	1	4	0	0	1	0	3	0	2	0	1	1	1	0	0	2	0	2	1	4
18	0	OK/KNS-cl.6	0	18	1	0	0	0	0	0	0	0	0	0	0	0	1	0	0	0	0	0	0	0	0	0	1	0	0	2	0	1	0	0	0	1	0	0	1	3	0	0	0	0	0	0	0	0	0
29	0	SMAD2	0	29	3	2	0	0	0	0	0	0	0	0	0	0	0	0	0	1	1	0	1	0	0	0	0	0	3	0	0	0	0	0	2	0	0	1	0	0	0	0	0	1	0	0	0	1	0
44	0	PARP14	0	44	2	1	0	0	0	0	0	0	3	0	0	0	0	0	0	0	1	0	0	0	2	3	0	5	4	0	0	2	0	2	0	1	0	0	0	1	0	1	1	0	0	0	0	1	2
8	0	COX1	0	8	0	0	0	0	0	0	0	1	0	0	0	0	1	0	0	1	0	0	0	0	0	0	2	0	0	0	0	0	0	0	1	0	0	0	0	0	0	0	0	0	0	0	0	0	0
14	0	OPRM1	0	14	1	0	1	0	0	1	0	0	0	0	0	1	0	0	0	1	0	0	0	0	1	0	0	1	1	0	0	0	0	0	0	0	0	0	0	0	0	0	0	0	0	1	0	0	1
15	0		4	11	0	0	0	0	0	0	0	1	0	0	0	0	0	0	0	0	0	0	0	0	0	0	0	0	0	2	0	0	0	0	0	0	0	1	1	0	0	0	0	0	0	0	0	1	1
5	0	LDHD	0	5	0	0	0	0	0	0	0	0	0	0	0	0	0	0	0	0	0	0	0	0	0	0	0	0	0	0	2	1	0	0	0	0	0	0	0	0	0	0	0	0	0	1	0	0	0
37	0	PAAF1	0	37	0	0	0	2	0	0	0	0	0	0	0	0	0	1	0	3	0	0	0	0	2	0	0	1	2	2	1	2	0	0	0	1	0	1	1	2	0	1	0	0	1	1	0	0	1
108	0	FGFR2	0	108	5	4	3	0	1	0	2	1	4	0	0	0	1	1	1	5	1	0	0	0	4	5	1	5	5	4	1	6	0	3	5	4	0	3	0	1	1	0	1	0	0	0	2	0	2
142	0	RPS6KC1	4	138	7	6	2	0	1	3	0	3	1	0	0	1	0	1	1	9	0	1	0	2	8	6	4	5	6	7	5	6	0	4	3	2	1	1	0	1	0	1	1	0	1	1	0	2	4
55	0		0	55	0	2	0	0	0	0	1	0	0	0	0	0	0	3	0	1	0	0	0	0	3	1	0	1	1	1	0	1	0	2	2	2	0	0	1	0	0	0	0	0	1	1	1	1	1
59	0	DISC1	12	47	0	0	1	1	0	0	0	0	0	0	1	1	0	0	0	3	0	0	0	0	1	1	6	3	5	3	4	1	0	1	1	0	0	0	0	0	1	0	0	0	0	1	1	0	3
16	0	RPLP0	0	16	2	0	1	0	0	0	0	0	0	0	0	0	0	0	0	1	0	0	0	0	1	0	0	2	1	1	0	0	0	0	1	0	0	0	0	0	0	0	0	0	0	0	0	0	2
53	0	GOLPH3L	0	53	0	0	0	0	0	0	0	0	0	0	0	0	0	0	0	1	0	0	0	0	2	5	5	2	3	1	3	1	0	0	1	3	0	1	2	0	0	2	0	0	0	0	1	0	1
35	0	DHRS11	0	35	3	6	0	0	0	0	1	0	0	0	1	0	0	0	0	0	0	1	0	1	1	0	1	1	1	1	1	1	0	1	1	2	0	0	0	0	0	1	0	0	0	0	0	0	0
25	0	POMC	0	25	0	0	0	0	0	1	0	0	0	0	0	0	0	0	1	0	0	0	0	0	2	1	0	1	3	0	0	1	0	3	0	0	0	0	1	0	0	1	0	0	0	0	0	0	1
30	0	IDS	0	30	5	1	1	0	0	0	1	0	0	0	0	0	1	0	0	0	0	0	0	0	1	0	2	0	2	2	0	0	0	1	0	1	0	0	0	0	0	0	0	0	1	0	0	0	2
7	0	HLA-DPB1	0	7	0	0	1	0	0	0	0	0	0	0	0	0	0	0	0	0	0	0	0	0	0	0	0	1	1	0	0	0	0	1	0	0	0	0	0	0	0	0	0	0	0	0	0	0	0
15	0	LY6D	0	15	0	1	0	0	0	0	0	0	1	0	0	1	0	0	0	1	0	0	0	0	1	1	1	0	0	0	0	0	0	1	1	0	0	0	0	0	0	0	1	1	0	0	0	0	0
9	0	HLA-DRB1	0	9	0	0	0	0	0	0	0	0	1	0	0	1	0	0	0	0	0	0	0	0	0	1	0	0	1	0	0	1	0	0	1	0	0	1	0	0	0	0	0	0	0	0	0	0	0
152	0	POGZ	8	144	4	4	4	0	1	0	1	1	0	0	0	1	1	0	1	4	1	0	0	0	8	6	14	3	4	3	4	7	0	5	5	8	1	2	0	1	0	1	0	3	3	2	2	1	5
156	0	FAM65A	0	156	1	1	4	0	2	0	2	0	1	0	1	2	2	1	0	4	0	0	1	0	6	7	7	10	13	8	6	3	0	2	6	2	0	0	0	2	2	2	0	0	1	0	0	0	0
43	0		0	43	1	0	1	0	0	0	0	0	0	2	0	1	0	0	0	0	0	0	0	0	1	1	2	0	3	3	1	2	0	2	0	0	0	0	0	0	1	1	0	0	0	1	0	0	1
43	0	PEX1Q261Ter	0	43	1	0	0	0	0	1	1	0	0	0	0	0	0	0	0	1	0	0	0	0	1	4	5	4	2	1	1	3	0	3	1	0	1	0	0	1	1	0	0	0	0	0	0	0	0
35	0	TOR1A	0	35	0	2	0	1	0	0	0	0	0	0	0	0	0	1	0	1	0	0	0	0	0	2	0	0	2	1	3	1	0	1	3	1	0	0	0	1	1	0	0	0	1	0	0	0	0
587	0	XIRP2	8	579	20	18	15	0	3	6	7	5	4	3	2	7	11	6	4	21	1	2	1	1	27	24	27	24	27	15	14	22	0	16	14	10	3	2	3	4	5	6	3	2	6	7	3	1	17
218	0	BRIP1	0	218	4	4	5	0	1	0	2	4	1	0	2	2	4	1	0	3	1	1	1	1	4	13	12	11	8	5	4	4	0	7	6	6	0	2	1	1	1	4	0	0	1	4	3	2	8
84	0	GBP3	0	84	2	3	3	0	2	0	1	0	0	1	0	1	0	1	1	2	0	1	0	0	4	2	1	2	3	4	2	2	0	3	3	2	2	0	0	2	1	1	0	2	1	0	0	1	2
67	0		4	63	2	3	3	0	0	0	1	1	1	0	0	0	3	0	0	1	0	0	0	0	1	3	3	1	2	2	2	3	0	2	5	1	0	0	0	0	0	3	0	0	0	0	0	0	1
7	0	COX1	0	7	0	0	0	0	0	0	0	0	0	0	0	0	1	0	0	1	0	0	0	0	2	0	1	0	1	0	0	0	0	0	0	0	0	0	0	0	0	0	0	0	0	0	0	0	0
11	0	HLA-B	0	11	0	1	0	0	1	1	0	0	0	0	0	0	0	0	1	1	0	0	0	0	0	0	0	1	1	0	0	0	0	0	0	0	0	0	0	0	0	0	0	0	0	0	0	0	0
41	0	CCND1	4	37	0	0	1	0	1	1	0	0	1	0	0	0	0	0	2	2	0	0	0	0	2	0	2	0	3	0	3	2	0	2	1	0	1	0	1	0	0	0	0	1	0	1	0	0	1
3	0	RHD	0	3	0	0	0	0	0	0	0	0	0	0	0	0	0	0	0	0	0	0	0	0	0	1	0	1	0	0	0	0	0	0	0	0	0	0	0	0	0	0	0	0	0	0	0	0	0
184	0	PKP4	8	176	10	6	4	1	0	2	0	1	0	0	0	4	0	2	1	4	0	3	0	3	8	8	10	10	8	3	8	7	0	4	9	2	0	1	0	1	2	2	0	1	1	5	0	1	7
10	0	ND4	4	6	0	0	0	0	0	0	0	0	0	0	0	0	0	0	0	0	0	0	0	0	0	0	2	1	0	0	0	0	0	0	0	0	0	0	0	0	0	0	0	0	0	0	0	0	1
292	0	CLASP2	4	288	13	13	9	0	3	3	3	2	0	0	1	2	3	2	3	10	1	2	2	1	12	9	8	11	8	6	12	11	0	9	6	3	1	2	5	3	2	3	0	0	4	1	5	0	6
14	0	GRID2	0	14	0	0	0	0	1	0	0	0	1	0	0	1	0	0	0	0	0	1	0	0	1	1	0	1	3	0	1	0	0	0	1	0	0	0	0	0	0	0	0	0	0	0	0	0	0
38	0	RELA	0	38	0	1	0	0	0	0	1	1	0	0	0	1	0	1	0	3	0	0	1	0	3	1	0	1	2	1	1	0	0	2	2	0	1	0	0	0	0	2	0	0	0	1	0	0	1
3	0	ND6	0	3	1	0	0	0	0	1	0	0	0	0	0	0	0	0	0	0	0	0	0	0	0	0	0	0	0	0	0	0	0	0	0	0	0	0	0	0	0	0	0	0	0	0	0	0	0
3	0	BLOC1S6	0	3	0	0	0	0	0	0	0	0	0	0	0	0	0	0	0	0	0	0	0	0	0	0	0	0	0	0	0	0	0	0	1	0	0	0	0	0	0	0	0	0	0	0	0	0	1
619	0	MKI67	20	599	23	17	15	4	1	0	6	4	8	2	0	7	4	3	4	19	0	3	2	1	37	20	23	26	27	15	22	9	0	22	21	25	3	7	1	6	4	5	4	1	2	6	5	3	19
42	0	THNSL2	8	34	0	0	1	0	0	0	1	0	1	0	0	0	0	0	0	3	0	0	0	0	1	2	2	1	2	4	4	1	0	1	1	0	2	1	0	1	0	0	0	0	1	1	0	0	3
49	0	NR1H3	4	45	1	0	1	0	0	1	1	0	2	0	0	0	0	1	1	1	1	0	0	0	4	0	3	3	3	1	1	1	0	2	0	1	0	0	0	0	0	4	0	0	0	0	0	0	3
25	0	CNGB3	0	25	0	2	1	0	0	0	0	0	0	1	0	0	0	0	0	0	0	0	0	0	0	2	3	0	0	1	0	1	0	0	0	3	0	0	0	0	0	0	0	1	0	0	0	0	0
4	0	ST6GALNAC1	0	4	0	0	0	0	0	0	0	0	0	0	0	0	0	0	0	0	0	0	0	0	1	0	0	0	0	0	1	1	0	0	0	0	0	0	0	0	0	0	0	0	0	0	0	0	0
6	0	BV17S1J2.1	0	6	0	0	0	0	0	0	0	0	0	0	0	0	0	0	0	1	0	0	0	0	0	0	0	1	0	0	0	0	0	0	0	0	0	0	0	0	0	0	0	0	0	0	0	0	0
93	0		0	93	5	4	0	0	1	1	0	0	3	0	0	1	1	1	0	1	0	0	0	0	5	0	7	3	5	5	3	4	0	1	2	5	0	1	0	1	1	0	0	0	1	1	1	1	5
206	0		8	198	4	9	1	1	2	0	3	1	1	1	0	3	1	0	2	4	1	0	0	1	4	4	7	10	8	7	6	7	0	12	3	5	1	2	0	1	1	5	0	1	1	1	1	0	10
31	0	MED25	0	31	0	0	0	0	0	1	1	2	0	0	0	0	0	1	0	0	0	0	0	0	2	0	2	0	1	0	1	1	0	0	0	3	0	0	0	1	0	1	0	0	0	0	0	0	1
31	0	ACTN4	0	31	0	0	0	0	0	0	0	1	0	0	0	1	0	0	2	0	0	1	0	0	1	1	1	1	0	1	1	1	0	0	1	1	0	0	0	1	0	0	0	0	0	0	0	1	1
5	0	EDC3	0	5	0	0	0	0	0	0	0	0	0	0	0	0	0	0	0	0	0	0	0	0	0	0	0	2	0	0	1	0	0	1	0	0	0	0	0	0	0	0	0	0	0	0	0	0	1
98	0	NRBP2	8	90	2	0	1	0	0	0	0	0	0	0	1	0	2	0	0	2	1	0	0	0	7	4	6	6	5	5	3	4	0	5	2	3	0	1	0	1	1	3	0	0	0	3	0	1	6
93	0		0	93	2	0	1	1	2	2	1	0	2	1	2	0	1	0	1	1	0	0	1	0	4	6	1	2	6	3	2	0	0	2	3	0	0	0	1	1	2	2	0	1	0	2	1	0	2
28	0	LYZL1	0	28	0	0	0	0	0	0	0	0	0	0	1	0	2	0	0	0	1	1	0	0	2	0	3	0	1	0	0	2	0	1	1	1	0	1	0	0	0	0	0	0	1	0	0	0	3
48	0	KIR3DL2	0	48	2	2	0	0	0	1	1	1	0	0	0	0	0	0	1	1	0	0	0	0	3	2	4	4	2	0	2	3	0	1	0	1	0	0	0	0	0	0	0	0	0	1	0	0	2
58	0		8	50	1	1	3	0	0	0	0	1	4	0	0	0	0	0	1	1	0	0	0	0	2	2	1	3	3	1	0	3	0	4	2	3	0	1	1	0	1	4	1	0	0	0	0	1	1
47	0	TMEM87A	4	43	3	2	1	0	0	0	1	0	0	1	0	0	0	0	0	1	0	0	0	0	1	0	1	4	1	4	1	0	0	1	3	1	0	0	0	1	0	0	0	0	0	0	1	0	0
11	0	HLA-DPB1	0	11	0	0	1	0	0	0	0	0	0	0	0	0	0	0	0	1	0	1	0	0	0	0	1	0	1	0	0	0	0	0	0	0	0	0	0	0	0	0	0	0	0	0	0	1	1
1	0	CPT1C	0	1	0	0	0	0	0	0	0	0	0	0	0	1	0	0	0	0	0	0	0	0	0	0	0	0	0	0	0	0	0	0	0	0	0	0	0	0	0	0	0	0	0	0	0	0	0
210	0	WNK1	0	210	5	4	6	1	1	1	3	1	2	1	0	3	2	2	0	12	0	0	0	1	5	10	6	9	10	5	11	8	0	8	4	5	1	1	0	3	0	1	1	0	0	2	2	1	4
43	0	BRMS1	0	43	0	0	0	0	0	0	0	0	2	0	0	0	0	0	0	1	0	0	0	1	0	1	3	1	1	1	0	0	0	1	2	0	0	1	0	0	0	1	0	0	1	0	1	0	3
44	0	KIR3DL2	0	44	1	2	0	0	0	1	1	1	0	0	1	0	0	0	2	1	0	0	0	0	3	3	3	3	2	0	2	3	0	1	0	1	0	0	0	0	0	0	0	0	0	1	0	0	2
17	0	HLA-A	0	17	1	2	0	0	0	0	0	0	0	0	0	0	0	0	0	0	0	0	0	0	0	1	0	0	1	0	0	1	0	0	0	0	0	0	0	0	0	0	0	0	0	0	0	0	1
15	0		0	15	0	0	0	0	1	0	0	0	1	0	0	0	0	0	0	0	0	0	0	0	0	0	1	1	2	2	0	1	0	1	1	0	0	0	0	0	0	0	1	0	0	1	0	0	0
8	0	ZNF415	0	8	0	0	0	0	0	0	0	0	0	0	0	0	0	0	0	0	0	0	0	0	0	1	2	0	1	0	0	0	0	0	1	0	0	0	0	0	0	0	0	0	0	0	0	0	0
18	0	ZNF286A	0	18	0	0	1	0	0	0	0	0	0	0	0	0	0	0	0	1	0	0	0	0	2	0	0	0	2	2	0	1	0	0	0	0	0	1	0	2	0	1	0	0	0	0	0	1	1
14	0	HLA-A	0	14	1	1	1	0	0	0	0	0	1	0	0	0	1	0	0	0	0	0	0	1	0	1	0	0	1	0	1	1	0	0	0	0	0	0	0	0	0	0	0	0	0	0	1	0	0
51	0	CYP1A2	4	47	0	2	2	0	0	0	0	0	2	0	0	0	0	0	0	1	0	0	0	0	2	0	3	3	2	1	3	2	0	0	0	0	1	0	0	0	0	2	0	1	0	0	0	0	2
199	0	MYO3B	2	197	6	10	5	1	2	2	1	2	3	0	1	2	1	2	2	5	0	1	1	1	5	7	9	8	13	8	5	4	0	7	3	3	2	0	1	2	1	0	0	2	1	2	1	0	4
94	0	SLC9C2	0	94	2	2	0	0	1	0	0	1	1	0	0	1	0	0	0	3	0	1	1	0	6	1	6	4	9	5	5	5	0	1	2	2	1	0	0	0	1	1	1	1	0	1	0	0	4
18	0	HLA-B	0	18	2	1	1	0	0	0	0	0	0	1	0	0	0	0	0	0	0	0	0	0	1	2	0	1	1	0	0	0	0	0	0	0	0	0	0	1	0	0	0	0	0	0	0	0	1
9	0	PICK1	0	9	0	0	0	0	0	0	0	0	0	0	0	0	0	0	0	0	0	1	0	0	0	0	0	0	2	0	1	0	0	2	0	0	0	0	0	1	0	0	0	0	0	0	0	0	0
39	0	RSPH9	0	39	0	2	0	0	0	0	0	1	1	0	0	0	0	0	0	0	0	1	1	2	2	1	0	3	1	0	2	2	0	2	2	1	0	2	2	0	0	0	1	0	0	1	0	0	0
42	0	UNQ2487	0	42	1	1	0	0	1	0	0	0	0	0	1	0	0	0	1	1	0	0	0	0	1	1	1	0	5	1	2	3	0	2	1	2	0	0	0	0	0	0	0	1	0	0	1	0	0
43	0	LOC102723538	0	43	0	4	0	0	0	1	2	1	0	0	0	1	0	0	0	1	0	0	0	1	1	2	1	1	1	0	1	3	0	1	5	3	0	0	0	0	0	0	0	0	0	0	0	0	1
22	0	CEBPG	4	18	3	0	0	0	0	0	0	0	0	0	0	0	0	1	0	0	0	0	0	0	0	0	1	2	3	2	1	2	0	2	0	0	0	0	0	0	0	0	1	0	0	0	0	0	0
16	0	FKRP	0	16	0	0	1	0	0	0	0	0	0	0	0	0	0	0	0	0	0	0	0	0	0	0	1	1	0	0	0	1	0	0	0	3	0	0	0	0	0	0	0	0	0	1	1	0	0
33	0	TCAIM	0	33	0	1	2	0	0	0	0	0	0	1	0	0	0	1	0	1	0	0	0	0	3	0	1	2	0	2	1	1	0	0	0	0	0	0	0	0	0	1	0	0	0	0	0	1	2
21	0	MIEF2	4	17	0	0	0	0	0	0	0	1	0	0	0	0	0	0	0	0	0	0	0	0	0	1	3	0	0	0	1	0	0	0	0	0	0	0	1	0	1	0	0	0	0	0	0	0	1
40	0	ACACA	0	40	2	2	1	0	1	1	0	0	0	0	0	0	1	0	0	1	0	0	0	0	3	2	2	2	0	1	0	1	0	1	1	1	1	1	0	1	0	0	0	0	0	0	0	0	3
22	0	PRKACA	0	22	0	0	0	0	0	0	0	1	1	0	0	1	1	0	0	0	0	1	0	0	0	0	2	2	2	1	0	0	0	0	0	0	0	0	0	0	0	3	0	1	0	1	0	0	1
9	0	FYN	0	9	0	0	1	0	0	0	0	0	0	0	0	0	0	0	0	0	0	0	0	0	1	1	0	0	0	0	1	0	0	1	0	1	0	0	0	0	1	0	0	0	0	0	0	0	0
5	0	PPT1	0	5	0	0	0	0	0	0	0	0	0	0	0	0	0	0	0	1	0	0	0	0	0	0	0	0	1	0	0	0	0	0	0	0	0	0	0	0	0	0	0	0	0	0	1	0	0
4	0	ZNF268	0	4	0	1	0	0	0	0	0	0	0	0	0	0	0	0	0	0	0	0	0	0	0	0	0	0	0	0	0	0	0	0	0	0	0	0	0	0	0	0	0	0	0	0	0	0	0
167	0	LMTK3	0	167	3	4	6	1	2	1	2	0	1	1	0	1	0	0	2	5	0	2	1	0	6	3	1	6	11	8	4	6	0	2	4	7	0	0	0	4	2	0	0	0	0	1	1	1	4
117	0	ARL6IP4	4	113	1	4	3	0	0	0	1	1	0	0	0	2	0	1	0	4	0	0	0	1	8	4	3	5	5	3	5	7	0	3	2	1	0	0	0	1	2	0	0	2	0	0	0	0	7
226	0	KIF21A	2	224	8	9	5	1	0	0	4	3	4	1	0	3	1	0	1	8	0	0	0	0	7	10	9	12	13	8	3	5	0	11	4	3	2	2	1	0	0	0	0	0	1	2	0	1	7
101	0	EDEM3	0	101	5	3	0	0	1	0	0	2	2	1	0	3	0	1	0	2	0	0	0	0	5	2	6	4	5	3	2	1	0	4	3	2	0	1	0	0	1	3	1	0	0	1	0	1	1
11	0	METTL12	0	11	1	1	0	0	0	0	0	0	0	0	1	0	0	0	0	0	0	0	0	0	0	0	3	0	0	3	0	0	0	0	0	0	0	0	0	0	0	0	0	0	1	0	0	0	0
18	0		0	18	1	0	0	0	0	0	0	0	0	0	1	0	1	0	0	2	0	0	0	0	1	0	0	2	0	0	0	1	0	0	0	1	0	0	0	0	0	1	0	0	0	0	0	0	1
26	0	C5orf24	0	26	2	1	1	0	0	0	1	0	0	0	0	0	0	0	2	0	0	0	1	1	3	1	0	0	2	2	0	0	0	0	0	0	0	1	0	1	0	0	0	0	0	0	0	0	0
66	0	NDRG2	4	62	0	0	0	0	0	1	1	0	1	0	1	0	1	0	1	0	0	0	0	0	0	4	3	1	0	2	1	0	0	3	3	3	1	0	0	3	1	0	0	0	2	0	1	0	1
10	0	PSG3	0	10	0	0	0	0	0	0	1	0	0	0	0	0	0	0	0	0	0	0	0	0	1	1	0	0	0	0	0	2	0	1	0	0	0	0	0	0	0	0	0	1	0	0	0	0	0
104	0	CTNNA2	0	104	2	4	0	1	1	0	2	2	3	0	0	0	0	2	0	3	0	0	0	0	2	4	1	5	3	3	5	3	0	6	4	4	0	0	1	1	0	0	0	0	1	2	0	3	3
46	0	CDKL1	0	46	0	0	1	0	0	0	0	2	0	1	0	1	0	1	0	1	0	0	0	0	3	3	1	2	0	1	1	0	0	2	1	1	0	0	1	1	0	0	2	0	0	3	1	0	3
86	0	ZNF519	0	86	2	4	0	1	0	0	0	1	0	0	0	1	2	1	0	2	0	0	0	0	1	4	3	3	2	2	3	6	0	3	3	1	0	0	1	1	1	1	0	0	0	0	2	1	3
12	0	PGPEP1	0	12	0	0	1	0	0	0	0	0	0	1	0	0	0	0	0	0	1	0	0	0	1	0	0	1	0	0	2	1	0	0	1	0	0	0	0	0	0	0	0	0	0	0	0	0	1
16	0	HLA-B	0	16	0	0	2	0	0	0	0	0	0	0	0	0	0	1	0	0	0	0	0	0	2	0	0	1	0	0	1	1	0	0	1	0	0	0	0	1	0	0	0	0	0	0	0	0	0
60	0	SYT17	0	60	4	0	2	0	0	1	0	0	2	1	0	0	1	1	0	1	0	0	0	0	1	3	3	5	0	3	0	2	0	3	1	0	0	0	0	1	0	2	0	0	0	0	1	0	2
54	0	USP4	0	54	1	1	3	0	0	0	1	0	0	0	0	0	0	0	1	1	0	0	0	0	2	2	3	1	3	2	3	3	0	0	2	2	0	0	0	0	1	0	0	0	2	0	0	0	4
10	0	ND5	8	2	0	0	0	0	0	0	0	0	0	0	0	0	0	0	0	2	0	0	0	0	0	0	1	0	0	2	0	0	0	0	0	0	0	0	0	0	0	0	0	0	0	0	0	0	3
12	0	DKFZp686H0286	0	12	0	0	0	0	0	0	0	0	0	0	0	0	0	0	0	0	0	0	0	0	0	1	2	0	0	0	1	0	0	0	1	0	0	0	0	0	0	0	0	0	2	1	0	0	0
113	0	ARID5A	6	107	5	1	4	1	0	1	1	0	2	0	0	1	2	1	2	2	1	1	0	1	5	3	3	3	5	8	4	4	0	2	2	2	1	2	2	1	1	2	0	0	0	2	2	0	5
13	0	ME3	0	13	0	0	2	0	0	0	0	0	1	0	0	0	0	0	0	0	0	0	0	0	1	0	0	0	0	1	2	1	0	1	0	0	0	0	0	0	0	0	0	0	0	1	0	0	0
25	0	HLA-B	0	25	4	0	1	0	1	0	0	0	0	0	0	0	0	1	1	0	0	1	0	0	4	1	0	1	0	0	0	3	0	0	0	0	0	0	0	0	0	0	1	0	0	1	0	0	1
54	0	NFYC	0	54	3	1	0	0	0	1	1	0	0	0	0	0	2	1	1	2	0	0	0	0	1	1	0	3	1	1	1	1	0	3	2	2	0	1	0	1	1	1	0	0	0	0	1	1	2
21	0	ACPP	0	21	0	3	0	0	1	0	0	0	5	0	0	0	0	0	0	2	0	0	0	0	4	0	2	2	0	0	0	1	0	0	0	0	0	0	0	0	0	0	0	0	0	0	0	0	0
1	0	ND3	0	1	0	0	0	0	0	0	0	0	0	0	0	0	0	0	0	0	0	0	0	0	0	0	0	0	0	1	0	0	0	0	0	0	0	0	0	0	0	0	0	0	0	0	0	0	0
150	0	VWA3B	0	150	5	7	4	1	1	1	0	0	2	0	1	4	0	1	1	3	1	1	0	0	12	3	2	6	5	3	5	1	0	5	3	2	0	0	0	3	1	0	0	0	0	2	0	2	7
18	0	EGLN1	0	18	0	2	0	0	0	0	0	0	0	0	0	0	0	0	1	1	0	0	0	0	1	0	0	1	1	2	0	0	0	0	0	0	0	0	0	0	0	0	0	0	0	0	0	0	1
134	0		4	130	4	2	0	0	1	0	1	5	1	0	1	2	1	1	1	4	0	1	1	0	6	8	8	5	5	4	5	3	0	4	3	1	1	1	0	0	0	3	0	0	3	0	0	0	4
13	0	SENP2	0	13	0	2	0	1	0	0	1	1	0	0	0	0	0	0	0	0	0	0	0	0	0	2	0	0	1	0	1	0	0	0	0	0	0	0	0	0	0	0	0	0	0	0	0	0	0
23	0	HYAL3	0	23	2	0	0	0	0	0	0	0	0	0	0	1	0	0	1	0	0	0	0	0	0	1	0	2	0	1	1	0	0	1	0	0	1	0	1	0	0	0	0	1	1	0	0	1	1
101	0	FGB	16	85	1	4	2	0	0	0	0	3	0	1	0	1	0	0	2	2	0	0	0	0	6	3	2	14	4	4	1	1	0	3	3	3	1	1	2	0	0	0	0	0	0	0	1	1	1
27	0	SMAD2	0	27	2	2	0	0	0	0	0	0	0	0	0	0	0	0	0	1	1	0	0	0	0	0	0	0	3	0	0	0	0	0	2	0	0	1	0	0	0	0	0	1	0	0	0	1	0
8	0	TNFRSF1A	0	8	0	0	0	0	0	0	0	1	0	0	0	0	0	0	1	0	0	0	0	0	1	0	1	0	3	0	0	0	0	0	0	0	0	0	0	0	0	0	0	0	0	0	0	0	0
26	0	PSMG1	0	26	2	0	0	0	0	0	1	0	0	0	0	0	0	0	0	0	0	0	1	0	1	1	2	6	0	0	0	0	0	1	1	0	0	0	0	0	0	0	0	0	0	0	0	0	2
44	0		0	44	0	0	0	0	1	0	0	0	2	0	0	0	1	0	0	0	0	0	0	0	2	2	1	1	3	0	1	2	0	1	2	0	0	0	0	0	0	1	0	0	0	0	0	0	1
7	0	PLD5	0	7	0	0	0	0	0	0	0	1	0	0	0	0	0	0	0	0	0	0	0	0	2	0	0	1	0	0	0	0	0	1	0	0	0	0	0	0	0	0	0	0	0	0	0	0	0
90	0	DMD	0	90	1	4	2	1	1	1	0	1	0	1	1	0	1	2	0	2	0	0	0	0	5	7	4	1	3	3	2	1	0	0	0	4	0	1	0	2	1	0	0	0	1	1	1	0	2
15	0	HLA-C	0	15	1	0	2	0	0	0	0	1	1	0	0	0	0	0	0	0	0	0	0	0	0	2	0	0	0	2	0	0	0	1	1	0	0	0	0	0	0	0	0	0	0	0	0	0	1
8	0		0	8	0	0	0	0	0	0	0	1	0	0	0	0	1	0	0	1	0	0	0	0	2	0	1	0	1	0	0	0	0	0	0	0	0	0	0	0	0	0	0	0	0	0	0	0	0
247	0	MAP4K4	0	247	9	13	4	1	3	3	4	5	7	0	0	1	2	1	0	16	0	0	1	3	24	13	9	10	11	5	11	4	0	4	5	3	0	3	1	2	0	0	2	0	1	0	0	1	2
84	0	NELL1	0	84	2	3	4	0	0	0	1	0	0	0	0	1	1	0	0	5	0	0	1	0	4	3	6	1	2	5	2	2	0	5	1	1	0	0	1	0	1	1	0	0	0	0	0	1	2
39	0	R3HDM4	0	39	0	5	8	0	0	0	0	1	2	0	0	0	0	4	0	1	0	0	0	0	2	0	0	3	3	1	2	0	0	1	1	1	0	0	0	0	1	0	0	0	0	0	0	0	1
99	0	ZNF182	0	99	1	2	3	0	0	0	1	3	1	0	0	1	0	0	1	4	0	0	0	1	2	2	0	8	3	4	1	3	0	1	2	2	0	1	1	2	1	1	1	2	1	2	0	1	4
28	0	HSD17B3	0	28	2	0	1	1	0	1	0	0	0	1	0	1	0	0	0	0	0	0	0	0	1	0	2	0	1	1	1	2	0	0	1	1	1	0	0	1	0	0	0	0	1	0	0	0	0
18	0	HDGF	0	18	2	0	0	0	0	0	0	0	0	0	0	0	0	0	0	1	0	0	0	0	0	0	1	0	0	0	0	0	0	2	2	0	0	1	0	1	0	0	0	0	0	0	0	0	1
28	0	YAP1	0	28	1	0	1	0	0	0	0	1	0	0	0	2	1	0	0	0	0	0	0	0	4	1	1	0	1	1	2	1	0	1	1	0	0	0	0	1	0	1	0	0	0	0	0	0	0
3	0	CYTB	0	3	0	0	0	0	0	0	0	0	0	0	0	0	0	0	0	0	0	0	0	0	1	0	0	0	1	0	0	1	0	0	0	0	0	0	0	0	0	0	0	0	0	0	0	0	0
2	0	cytb	0	2	0	0	0	0	0	0	0	0	0	0	0	0	0	0	0	0	0	0	0	0	1	0	0	0	0	0	0	0	0	0	0	0	0	0	0	0	0	0	0	0	0	0	0	0	0
132	0	ACADVL	0	132	6	5	1	1	1	1	1	3	2	0	1	1	1	0	1	3	1	2	1	1	4	1	7	2	7	5	5	5	0	2	0	0	0	3	0	1	1	0	1	0	3	2	1	4	4
22	0	NCALD	0	22	0	0	2	0	0	0	0	0	0	1	0	0	0	0	0	0	0	0	0	0	0	0	3	2	2	0	0	0	0	1	1	0	0	0	0	0	0	0	0	0	0	0	0	1	2
9	0	SEC23A	0	9	0	0	0	0	0	0	0	0	0	0	0	0	0	0	0	0	0	0	0	0	0	1	0	0	2	0	0	0	0	0	1	0	0	0	0	0	0	0	0	0	0	0	1	0	1
6	0	FLI1	0	6	0	0	0	0	0	0	0	0	0	0	0	0	0	0	0	0	0	0	0	0	1	0	1	0	0	0	0	0	0	0	0	0	0	0	1	0	0	0	0	0	2	0	0	0	0
165	0	KANSL1	8	157	4	2	5	1	2	0	2	1	2	0	0	1	2	2	2	4	1	1	0	0	7	10	8	8	6	6	4	4	0	4	3	6	1	0	0	1	0	2	1	0	1	1	3	3	4
9	0	ZNF221	0	9	0	0	0	0	1	0	0	0	0	0	0	0	0	0	0	0	0	1	0	0	0	0	0	0	0	0	0	0	0	0	0	0	0	0	0	0	0	0	0	0	0	0	0	0	1
175	0	RFX5	4	171	5	5	6	0	0	0	1	1	1	0	1	2	1	0	0	6	0	0	2	0	11	7	13	7	9	3	7	2	0	2	10	5	1	1	0	2	1	2	0	2	0	0	1	0	7
42	0	NISCH	4	38	0	0	0	0	1	0	1	1	0	0	0	0	0	0	0	1	0	0	0	0	3	0	2	3	4	0	1	1	0	2	0	0	0	1	0	1	0	0	0	0	0	0	1	0	1
14	0		0	14	0	0	0	0	0	1	0	0	0	0	0	0	1	0	0	0	0	0	0	0	0	0	2	0	0	1	0	1	0	0	0	1	0	0	0	1	0	0	0	0	0	1	0	0	0
50	0	BTBD10	0	50	3	1	1	1	0	0	1	1	1	0	1	0	0	0	0	2	0	0	1	0	2	0	3	2	1	0	0	0	0	1	2	1	0	0	1	0	1	1	0	0	0	0	1	0	3
36	0	WDR49	0	36	1	1	0	1	0	0	1	2	0	0	0	0	0	0	0	1	0	0	0	0	4	1	2	2	2	0	1	2	0	3	0	0	1	0	0	0	0	0	0	0	1	0	0	0	0
41	0		0	41	2	1	0	0	1	1	0	0	1	0	0	0	0	2	1	2	0	0	0	0	1	2	1	1	1	4	1	2	0	0	1	2	0	0	0	0	1	0	1	0	0	0	0	0	0
14	0		0	14	0	0	1	0	0	0	0	0	0	0	0	0	0	0	0	0	0	0	0	0	2	0	0	1	0	1	0	0	0	1	1	2	0	0	0	0	0	0	1	0	0	0	0	0	0
50	0	STMND1	0	50	1	1	0	0	1	1	0	0	0	1	0	0	0	2	0	3	0	0	0	1	1	3	6	0	3	1	4	1	0	3	3	1	1	0	1	0	0	0	0	0	0	0	0	0	2
31	0	OFCC1	0	31	0	1	0	0	0	0	0	0	0	1	0	0	0	0	0	3	0	0	0	0	1	1	1	0	1	1	0	3	0	0	2	0	0	0	0	0	0	0	0	1	0	1	0	1	1
2	0	COX3	0	2	0	0	0	0	0	0	0	0	0	0	0	0	0	0	0	0	0	0	0	0	1	0	0	0	1	0	0	0	0	0	0	0	0	0	0	0	0	0	0	0	0	0	0	0	0
162	0	AFAP1L2	8	154	1	3	2	0	1	0	2	0	0	0	1	0	0	0	1	2	0	2	1	0	3	7	8	7	9	2	11	5	0	7	14	4	0	0	1	2	0	3	0	1	0	1	2	4	4
10	0	DDB1	0	10	0	0	0	0	0	0	0	1	0	0	0	0	0	0	1	0	0	0	0	0	0	0	2	1	1	0	0	0	0	1	0	0	0	0	0	0	0	0	0	0	0	0	0	0	0
27	0	ATXN3	0	27	0	0	0	0	0	0	1	0	0	0	1	1	1	0	0	1	0	1	1	2	3	1	0	1	0	0	1	0	0	0	1	0	0	1	1	0	0	0	0	0	0	0	0	0	0
64	0	NEK6	0	64	2	2	2	0	0	1	1	1	1	0	3	1	0	0	0	0	0	0	1	0	4	0	3	5	4	1	2	2	0	2	3	0	0	0	0	0	2	1	0	1	0	0	0	1	0
5	0	DPP9	0	5	0	0	0	0	0	0	0	0	0	0	0	0	1	0	0	0	0	0	0	0	1	0	1	0	0	1	0	1	0	0	0	0	0	0	0	0	0	0	0	0	0	0	0	0	0
329	0	NAV3	0	329	5	6	9	1	3	0	2	4	3	0	4	5	4	2	3	8	0	1	1	2	17	21	22	14	13	8	15	12	0	5	10	9	1	2	1	2	2	7	0	1	1	3	3	0	6
31	0	NAA50	0	31	1	2	0	1	0	0	1	0	0	0	0	0	0	1	0	3	0	0	0	0	0	0	3	3	2	0	1	0	0	0	1	1	0	0	1	0	0	0	0	0	0	0	0	0	2
46	0	AGER	0	46	0	2	0	0	0	0	0	1	0	1	2	0	0	0	0	3	1	0	0	0	0	5	2	0	2	3	0	1	0	0	0	1	0	0	0	0	0	0	0	0	1	0	0	1	0
41	0	SGCG	0	41	1	1	3	1	0	1	0	0	0	0	1	0	1	2	1	0	0	0	0	1	3	3	3	0	3	1	1	1	0	0	1	2	0	0	0	0	0	0	0	0	0	0	0	0	2
90	0	RNF130	0	90	5	2	2	0	0	1	0	0	1	1	0	0	0	0	0	2	0	0	0	1	2	1	5	3	6	4	2	3	0	3	4	2	0	2	0	1	0	2	1	0	1	0	0	1	1
235	0	NBAS	0	235	10	2	3	1	1	0	4	0	3	0	0	3	2	2	0	7	1	0	1	1	10	6	14	9	15	12	6	5	0	5	5	1	1	3	0	3	4	2	1	1	1	2	3	3	9
111	0	ZNF728	0	111	3	3	2	1	2	0	1	1	2	2	0	1	0	1	0	3	1	0	0	1	4	3	12	3	5	3	3	4	0	1	3	1	1	0	0	2	0	1	0	0	1	1	0	1	3
45	0	CD72	0	45	0	0	2	2	0	0	0	0	0	1	1	0	1	1	0	1	0	0	0	0	1	1	5	0	4	1	1	1	0	1	1	2	1	0	0	0	0	0	0	0	1	0	0	0	1
70	0	SUV420H1	0	70	6	1	1	0	1	0	1	0	0	0	0	0	0	0	0	3	0	0	0	3	1	0	5	6	5	7	2	2	0	0	2	0	0	0	0	1	0	0	0	0	0	1	0	0	1
109	0		0	109	1	6	3	0	0	0	1	0	1	0	0	1	0	0	0	4	0	0	0	0	1	6	7	3	5	6	5	2	0	2	6	4	1	0	1	0	2	3	1	1	1	0	2	0	3
112	0	FBXO40	4	108	2	4	3	0	2	2	0	0	1	2	0	1	0	0	1	3	0	0	1	1	4	4	5	3	13	3	4	1	0	0	4	1	0	0	1	2	0	2	0	0	2	0	0	1	5
54	0		0	54	1	1	2	0	1	0	0	0	0	0	0	0	1	0	3	0	1	1	0	0	2	3	0	1	1	0	0	1	0	2	5	1	0	0	0	0	0	1	0	1	0	0	0	0	6
13	0	HLA-B	0	13	0	1	1	1	0	0	0	1	0	0	1	0	0	0	0	1	0	0	0	0	0	0	0	1	1	0	0	1	0	0	0	0	1	0	0	0	0	0	0	0	0	0	0	0	1
161	0	KIAA1522	4	157	5	5	3	0	1	2	1	2	1	1	0	2	0	3	1	5	0	0	0	1	2	1	5	7	9	7	4	4	0	6	5	4	0	0	2	2	2	0	0	1	1	2	3	0	9
31	0	NQO2	0	31	0	0	0	0	0	1	0	0	0	0	1	0	0	0	0	0	0	1	0	0	2	1	1	2	2	1	0	1	0	0	3	0	0	0	0	0	0	0	0	0	0	0	0	0	3
99	0	KCNH3	8	91	1	2	1	0	0	0	2	0	0	1	0	0	1	1	2	3	0	0	0	0	5	4	4	6	4	3	5	4	0	0	5	1	0	1	2	1	1	1	0	0	1	0	2	0	4
92	0	RAVER2	0	92	4	3	2	0	2	0	0	0	3	0	0	0	2	0	0	2	0	0	0	0	3	4	6	4	1	2	2	1	0	2	10	3	1	1	1	2	2	1	1	0	0	0	1	1	3
26	0	DKFZp686L19235	0	26	0	1	0	0	0	0	0	1	2	1	0	0	0	1	0	0	0	0	0	0	1	0	3	2	1	0	1	2	0	2	0	0	0	0	0	0	0	0	0	0	0	1	0	0	0
10	0	TM4SF2	0	10	0	2	0	0	0	0	0	0	0	0	0	1	0	0	0	1	0	0	0	0	0	1	1	0	0	2	0	0	0	0	0	0	0	0	0	0	0	0	0	0	0	0	0	0	0
73	0	GPR64	0	73	1	1	0	0	2	1	0	0	1	0	0	0	0	0	0	2	0	0	0	1	7	2	3	3	3	4	2	2	0	5	3	2	0	1	2	3	1	0	0	0	0	0	0	0	0
8	0	HLA-B	0	8	0	1	1	0	0	0	0	0	0	0	0	0	0	0	0	0	0	0	0	0	0	0	0	1	1	0	0	1	0	0	0	0	0	0	0	0	0	0	0	0	0	0	0	0	1
104	0		8	96	1	3	3	1	1	0	2	1	1	0	0	1	0	0	1	4	0	0	0	0	5	3	4	6	2	3	0	2	0	3	2	3	1	1	1	2	3	0	0	0	1	0	0	1	4
8	0	SMARCAL1	0	8	0	0	0	1	0	0	0	0	0	0	0	0	0	0	0	0	0	0	0	0	0	0	0	0	0	0	0	2	0	0	0	0	0	0	0	0	0	0	0	0	0	0	0	0	0
54	0	AIFM1	4	50	0	2	1	3	0	1	0	0	0	1	0	3	0	0	0	2	0	0	0	1	1	0	1	0	3	0	4	0	0	3	1	2	2	1	0	0	0	0	1	0	0	1	0	0	4
70	0		0	70	3	6	2	0	0	0	0	0	1	0	0	1	2	1	0	3	0	0	0	1	2	4	3	2	5	1	0	1	0	0	4	0	0	0	0	0	0	0	0	0	0	3	0	0	3
17	0	DIO1	0	17	0	0	0	0	0	1	0	0	0	0	0	1	0	1	0	0	0	0	0	0	2	1	0	1	0	1	0	0	0	0	1	0	1	0	0	0	0	0	0	0	0	0	0	0	1
198	0	KIFC3	4	194	8	8	3	3	4	2	0	0	1	1	0	0	2	0	0	14	0	2	1	0	10	6	10	11	9	9	11	3	0	2	1	3	2	0	3	1	1	3	0	0	0	0	0	0	5
118	0	ZNF546	0	118	0	4	1	1	0	0	1	2	3	0	0	0	1	0	2	0	0	0	0	0	5	3	4	6	3	4	2	4	0	2	2	1	3	1	1	2	2	3	1	0	0	2	0	2	3
21	0	UBE2I	0	21	0	1	0	0	0	0	0	0	1	0	0	1	0	0	0	1	0	0	0	0	1	2	3	1	1	0	0	2	0	1	0	0	0	0	1	0	0	0	0	0	0	0	0	0	0
202	0	FHOD3	4	198	7	5	8	0	1	1	2	1	0	1	2	3	0	1	2	6	0	1	1	0	12	3	12	13	7	5	8	10	0	4	3	3	3	0	2	2	0	1	1	0	2	1	0	3	9
19	0	PRIMPOL	0	19	0	0	0	0	0	0	0	0	0	0	0	0	0	0	0	1	0	0	0	0	0	3	0	1	1	1	1	1	0	0	1	1	0	0	0	0	0	0	0	0	1	1	0	0	0
125	0	LIG3	0	125	3	2	0	0	2	0	1	0	2	1	0	0	0	1	1	1	0	2	0	1	10	3	8	3	4	1	8	3	0	6	1	2	0	2	0	1	1	4	0	2	1	1	1	0	2
24	0	LOC102723437	0	24	0	0	0	0	0	0	0	0	0	0	1	0	1	0	0	0	0	0	0	0	1	1	0	1	1	0	1	0	0	0	0	0	0	1	1	0	0	1	0	0	0	0	0	0	1
30	0		0	30	0	0	0	1	0	0	0	0	0	1	1	0	0	0	0	0	0	0	0	0	2	1	1	1	2	2	3	0	0	1	0	3	0	0	0	0	0	0	0	0	0	0	0	0	0
139	0	CASPR4	0	139	0	5	3	1	1	0	0	0	1	1	1	0	0	1	0	5	1	0	0	1	5	16	3	8	10	6	3	5	0	2	5	4	0	2	0	2	0	1	0	0	1	0	2	2	3
31	0	CLEC3A	0	31	1	0	2	1	0	1	0	0	0	0	0	0	0	0	0	1	0	0	1	2	1	0	2	1	2	1	1	0	0	2	1	1	0	1	0	1	0	0	0	0	0	0	0	1	0
112	0	ABCC9	0	112	5	2	2	0	0	1	1	0	0	1	2	1	2	2	1	1	2	0	2	0	2	2	4	5	6	2	4	1	0	7	3	3	1	1	0	0	3	2	0	0	2	0	1	1	1
2	0		0	2	0	0	0	0	0	0	0	0	0	0	0	0	0	0	0	0	0	0	0	0	0	0	0	0	0	0	0	0	0	0	1	0	0	0	0	0	0	0	0	0	0	0	0	0	0
142	0		4	138	5	5	6	0	0	0	0	1	0	0	0	0	1	0	0	2	0	1	0	1	3	4	2	4	8	7	4	5	0	5	6	4	2	1	1	2	2	2	0	0	2	1	3	1	4
30	0		0	30	0	0	1	0	0	0	0	0	0	0	1	0	0	0	0	1	0	0	0	0	1	0	4	0	1	0	1	1	0	1	0	2	0	0	0	0	0	1	0	0	0	0	0	1	2
11	0	RBM24	0	11	0	0	0	0	0	1	0	0	0	0	0	0	0	0	0	1	0	0	0	0	0	1	2	0	0	0	0	0	0	1	1	0	0	0	0	0	0	0	0	0	0	0	1	0	0
129	0		0	129	4	0	6	0	0	0	1	0	1	2	0	0	0	2	0	3	0	3	0	0	6	3	2	8	3	7	2	3	0	9	1	2	2	0	2	2	1	1	0	1	4	2	2	0	8
44	0	RNF26	0	44	0	1	0	0	0	0	2	0	1	0	0	0	0	0	0	1	0	1	0	0	3	1	0	1	1	1	3	2	0	0	2	2	0	0	1	0	0	0	0	0	1	0	0	0	1
2	0	ATP6	0	2	0	0	0	0	0	0	0	0	0	0	0	0	0	0	0	0	0	0	0	0	0	0	0	0	0	0	0	0	0	0	0	0	0	0	0	0	0	0	0	0	0	0	0	0	0
13	0	KIAA0195	0	13	0	0	0	0	0	0	0	0	0	0	0	0	0	0	0	0	0	0	0	0	0	0	0	1	0	2	4	0	0	0	0	0	0	0	0	0	0	0	0	0	0	0	0	0	1
54	0	CASP8	0	54	0	0	1	0	0	0	0	1	0	1	0	1	1	1	0	1	0	0	0	0	3	2	1	4	2	1	2	2	0	1	2	1	1	0	0	1	1	1	0	0	1	0	0	1	1
66	0	SPATS2L	0	66	0	2	1	0	0	0	1	0	1	0	0	1	1	0	0	2	0	0	1	0	1	4	2	1	0	1	1	2	0	3	4	2	0	0	1	0	1	0	0	1	1	2	1	1	3
87	0	R3HDM2	0	87	3	2	4	0	1	0	1	0	1	0	0	0	0	2	1	3	0	0	0	1	6	2	2	7	2	1	4	2	0	0	3	2	0	1	0	1	0	1	0	1	0	0	2	2	1
21	0		0	21	2	1	1	0	0	0	0	0	0	0	0	1	0	0	0	1	0	0	0	0	2	1	2	1	0	1	3	0	0	0	0	0	0	0	1	0	0	0	1	0	1	0	0	0	1
5	0	SAMD4B	0	5	0	1	0	0	0	0	0	1	0	0	0	0	0	0	0	0	0	0	0	0	1	0	0	0	0	0	0	0	0	0	0	0	0	0	0	0	0	0	0	0	0	0	0	0	1
1216	0	MACF1	16	1200	32	35	32	3	10	10	10	10	8	2	5	11	5	9	6	31	5	10	0	0	57	51	39	49	61	37	49	43	0	31	33	30	11	4	5	12	6	14	3	6	10	9	6	6	37
9	0	ND1	0	9	0	0	0	0	0	0	0	0	0	0	0	1	0	0	0	0	0	0	1	0	0	1	0	0	2	1	0	1	0	0	0	0	0	0	0	0	0	0	0	0	0	0	0	0	0
158	0	TTLL8	0	158	1	4	5	0	0	0	1	1	0	0	1	1	2	1	1	5	1	0	0	2	4	9	6	5	6	5	4	4	0	7	8	6	2	1	1	2	3	4	0	0	2	1	2	3	2
74	0	LRMP	0	74	1	2	4	0	0	0	1	0	0	0	0	1	0	0	3	2	1	0	0	0	6	5	4	0	3	5	3	3	0	5	2	1	2	0	0	0	2	1	1	0	0	1	1	0	0
3	0	HLA-A	0	3	0	0	0	0	0	0	0	0	0	0	0	0	0	0	0	0	0	0	0	0	0	0	0	0	0	0	0	0	0	0	0	1	0	0	0	0	0	0	0	0	0	0	0	0	0
111	0	PLS3	4	107	0	5	3	2	0	0	0	1	0	0	1	2	0	0	0	6	0	1	0	0	6	3	5	2	5	3	4	4	0	4	2	1	0	1	0	0	1	2	1	2	0	0	0	2	6
154	0	FBLN2	12	142	5	2	2	1	0	0	1	1	0	1	0	0	2	0	0	4	1	1	0	1	8	3	7	7	4	5	6	1	0	3	3	2	1	1	0	4	2	1	1	0	0	0	2	1	3
10	0	MTSS1L	0	10	1	0	0	0	0	0	0	0	0	0	0	0	0	0	0	1	0	0	0	0	0	0	1	1	1	1	0	2	0	0	0	0	0	0	0	0	0	0	0	0	0	0	0	0	0
63	0		0	63	0	2	2	1	0	0	0	0	1	0	1	1	0	0	0	5	0	0	0	0	2	0	3	0	2	1	0	3	0	2	7	3	0	0	0	1	0	2	1	0	0	0	0	0	2
39	0	SLC25A14	0	39	1	0	2	0	0	0	0	0	0	0	0	0	0	1	1	1	0	1	0	0	3	2	3	2	2	0	0	1	0	2	2	4	0	1	0	0	0	1	0	0	0	1	0	0	3
143	0		0	143	3	6	5	0	1	1	1	0	0	0	1	2	2	2	2	4	1	0	0	0	0	7	6	6	5	4	4	2	0	4	4	4	0	1	1	0	2	2	0	1	0	1	1	1	3
208	0	PLEKHH1	0	208	6	7	4	1	0	0	2	2	2	0	1	3	3	0	2	4	0	1	1	0	7	11	8	8	8	5	6	6	0	9	5	4	1	0	0	2	0	3	0	0	2	3	2	1	6
14	0	CDH13	4	10	0	0	1	0	1	0	0	0	0	0	0	0	0	0	0	2	0	0	0	0	1	2	0	3	0	1	0	0	0	0	0	0	0	0	0	0	0	0	0	0	0	0	0	0	0
10	0	SNX14	0	10	0	0	0	0	0	0	0	0	0	0	0	0	0	0	0	0	0	0	0	0	1	0	0	1	0	0	0	0	0	0	0	0	0	0	0	0	0	1	0	0	0	0	0	0	0
8	0	ITGAE	0	8	0	0	0	0	0	0	0	0	0	0	0	0	0	0	0	0	0	0	0	0	1	1	0	0	1	2	0	0	0	1	0	1	0	0	0	0	0	0	0	0	0	0	0	0	0
114	0	FAM193A	0	114	4	5	3	3	1	0	1	3	1	0	0	1	0	0	0	4	0	0	0	1	4	2	3	6	7	5	3	3	0	1	4	2	1	1	0	1	2	0	0	0	0	0	0	2	5
76	0	ZBTB7B	0	76	0	4	1	0	1	0	0	1	0	1	0	1	1	0	0	3	0	0	1	0	3	1	7	3	1	3	1	2	0	0	0	1	0	0	0	1	2	0	0	0	0	0	0	1	2
40	0	RAB41	0	40	1	2	1	0	0	0	1	0	0	0	0	0	1	0	0	1	0	0	0	0	0	3	2	3	2	0	1	1	0	1	0	1	0	0	0	1	0	0	0	0	1	0	0	0	1
14	0	EIF1AY	0	14	0	1	0	0	0	0	0	0	0	1	0	0	0	1	1	0	0	0	0	0	0	2	1	0	0	0	0	0	0	0	0	0	0	0	0	0	0	0	1	1	0	0	0	0	1
25	0	ASPH	0	25	0	2	0	1	0	0	0	1	0	0	0	0	0	0	0	2	0	0	1	0	3	0	2	2	1	0	1	0	0	0	1	1	0	0	0	0	0	0	0	1	0	0	0	0	2
3	0	SLC23A1	0	3	0	0	0	0	0	0	0	0	0	0	0	0	0	0	0	0	0	0	0	0	0	0	0	0	0	0	0	0	0	0	0	0	0	0	0	0	0	0	0	0	0	0	0	0	0
1	0	MUC1	0	1	0	0	0	0	0	0	0	0	0	0	0	0	0	0	0	0	0	0	0	0	0	0	0	1	0	0	0	0	0	0	0	0	0	0	0	0	0	0	0	0	0	0	0	0	0
71	0	U2SURP	0	71	3	4	1	0	0	0	2	0	2	1	0	2	1	0	0	2	1	0	1	2	2	5	3	2	2	0	3	2	0	1	1	0	0	0	1	1	2	0	0	0	1	0	0	1	2
51	0	HMG20B	0	51	1	2	0	0	0	0	0	3	0	1	0	0	1	1	0	1	0	0	0	1	0	0	1	2	1	4	0	2	0	1	2	0	0	0	0	1	2	0	0	0	1	1	1	0	2
116	0	DCAF5	6	110	1	4	6	1	3	0	0	2	0	1	0	0	0	0	0	2	0	1	0	0	7	2	4	5	11	2	6	3	0	6	5	1	1	0	0	0	1	1	0	0	0	0	0	2	5
111	0	GRAMD1B	0	111	3	5	1	0	1	1	4	0	1	0	0	1	1	3	1	3	0	1	1	1	5	2	7	5	5	9	3	5	0	3	3	3	0	0	0	1	1	0	0	1	0	0	1	1	3
7	0	MVD	0	7	0	0	0	0	0	0	0	0	0	0	0	0	0	0	0	0	0	0	0	0	0	0	0	1	0	0	0	1	0	0	0	0	0	1	0	0	0	0	0	0	0	0	0	1	0
30	0	LOC101927680	0	30	3	1	1	0	0	0	1	1	1	0	0	0	0	0	0	3	0	1	0	0	2	0	1	1	1	1	1	1	0	0	0	0	0	0	0	0	1	0	0	0	1	0	0	0	0
4	0		0	4	0	1	0	0	0	0	0	0	0	0	0	0	0	0	0	1	0	0	0	0	1	0	0	0	0	0	0	0	0	0	0	0	0	0	0	0	0	0	0	0	0	0	0	0	0
46	0	SPOCK2	0	46	1	3	2	0	0	0	3	0	1	1	0	2	0	0	2	0	0	0	0	0	3	1	3	1	2	0	0	1	0	2	2	1	0	0	0	1	0	0	0	0	0	0	0	1	0
1	0	SLC14A1	0	1	0	0	0	0	0	0	0	0	0	0	0	0	0	0	0	0	0	0	0	0	0	0	0	0	0	0	0	0	0	0	0	0	0	0	0	0	0	0	0	0	0	0	0	1	0
186	0	GON4L	0	186	6	7	3	2	3	1	1	5	3	1	2	1	1	2	0	6	0	1	0	1	9	2	6	11	8	7	4	6	0	10	4	7	0	1	1	1	2	0	0	0	1	3	1	0	6
27	0	SRrp35	0	27	0	4	0	1	0	0	1	0	0	0	0	0	0	0	0	0	0	0	0	0	1	3	1	1	1	1	0	1	0	0	0	0	0	1	0	0	0	0	0	0	0	0	1	0	0
90	0	RUVBL2	0	90	2	1	3	0	0	0	1	2	0	0	0	1	1	2	1	4	0	0	0	0	6	3	1	2	6	2	1	1	0	3	0	1	0	0	0	0	1	1	0	0	1	0	3	0	3
20	0	GPSM3	0	20	1	2	1	0	1	0	0	0	1	0	0	1	0	0	0	1	0	0	0	0	1	1	1	0	2	0	1	1	0	0	0	0	0	1	1	0	0	0	0	0	1	0	0	0	0
28	0	CLASP2	0	28	1	1	1	0	0	1	0	0	0	0	0	0	0	0	0	3	0	0	0	1	2	0	1	2	1	1	1	1	0	1	0	0	0	0	0	0	0	0	0	0	0	0	1	0	1
48	0	EID3	0	48	0	0	0	0	0	0	2	0	1	1	1	0	0	0	0	0	0	1	0	0	2	1	1	1	2	2	3	0	0	2	0	3	0	1	1	1	0	0	0	0	0	0	0	1	1
13	0	CNGA4	0	13	1	0	1	0	0	0	0	0	1	0	0	0	0	0	0	0	0	0	0	0	0	0	1	0	2	0	0	1	0	1	0	1	0	0	0	0	0	0	0	0	0	0	0	0	0
46	0	MLX	0	46	0	2	1	0	0	0	0	1	0	0	0	0	0	3	0	0	0	0	0	0	1	1	4	2	2	1	0	3	0	1	2	1	0	1	0	1	0	0	0	0	0	0	1	0	3
3	0	ATP6	0	3	0	1	0	0	0	0	0	0	0	0	0	0	0	0	0	0	1	0	0	0	1	0	0	0	0	0	0	0	0	0	0	0	0	0	0	0	0	0	0	0	0	0	0	0	0
190	0	ASXL2	0	190	3	6	1	0	1	2	6	2	1	1	1	0	3	0	0	6	1	0	1	0	10	4	10	10	11	8	5	5	0	7	7	3	2	1	2	3	1	2	0	1	2	1	1	0	3
119	0	ZNF648	0	119	4	2	3	0	0	0	0	2	1	0	0	0	1	0	2	2	0	0	0	0	4	4	3	7	9	7	6	12	0	4	1	0	2	0	0	0	0	0	0	0	2	0	2	1	2
5	0		0	5	0	0	0	0	1	0	0	0	0	0	0	0	0	0	0	0	0	0	0	0	0	0	0	0	2	0	0	0	0	0	0	0	0	0	0	0	0	0	0	0	0	0	0	0	0
29	0	LDB3	4	25	1	3	1	0	0	0	0	0	0	0	0	1	0	0	0	0	0	0	0	0	2	1	2	3	1	0	0	0	0	1	0	0	0	0	0	1	0	2	0	0	0	0	0	0	0
8	0	COX1	0	8	1	0	0	0	0	0	0	0	0	0	0	0	1	0	0	1	0	0	0	0	0	0	2	0	1	1	0	0	0	0	0	0	0	0	0	0	0	0	0	0	0	0	0	0	0
26	0	DHX37	0	26	2	2	0	1	0	0	1	0	0	0	0	0	0	0	0	2	0	0	0	0	1	1	0	1	0	0	3	0	0	1	0	0	1	0	0	0	1	0	0	0	0	0	0	0	0
2	0		0	2	0	0	0	0	0	0	0	0	0	0	0	0	0	0	0	0	0	0	0	0	1	0	0	0	0	0	0	0	0	0	0	0	0	0	0	0	0	0	0	0	0	0	0	0	0
249	0	ANK2	0	249	8	4	2	1	0	2	5	2	1	1	0	1	3	0	2	6	0	0	0	1	6	4	9	9	9	9	5	4	0	10	9	6	2	1	2	4	2	2	2	1	3	2	1	6	9
193	0		8	185	5	3	5	1	0	1	5	2	3	0	0	2	1	3	0	6	0	1	0	3	10	7	5	5	6	7	5	7	0	3	3	2	0	0	0	1	2	2	1	1	1	1	1	1	2
78	0	SMTN	8	70	2	3	3	0	0	0	2	0	0	0	0	1	2	0	0	3	0	1	1	0	3	3	3	2	4	1	3	2	0	2	6	1	1	1	0	0	0	0	1	0	0	1	0	0	3
90	0	LDLR	0	90	4	1	1	1	0	1	0	0	0	0	0	0	0	1	0	4	1	0	0	0	3	4	8	7	4	5	5	2	0	1	2	2	1	0	0	0	1	0	1	1	1	0	0	0	2
4	0	CORO6	0	4	0	0	1	0	0	0	0	0	0	0	0	0	0	0	1	0	0	0	0	0	1	0	0	0	0	0	0	0	0	0	0	0	0	0	0	0	0	0	0	0	0	0	0	0	0
11	0	RAD23B	0	11	0	0	0	0	0	0	0	0	1	0	1	0	0	0	0	0	0	0	0	0	0	1	0	0	0	1	0	0	0	1	0	0	0	0	0	0	0	0	0	0	0	0	0	0	0
2	0	HTR3B	0	2	0	0	0	0	0	0	0	0	0	0	0	0	0	0	0	0	0	0	0	0	0	1	0	0	0	0	0	0	0	0	0	0	0	0	0	0	0	0	0	0	0	0	0	0	0
1	0	UBE2I	0	1	0	0	0	0	0	0	0	0	0	0	0	0	0	0	0	0	0	0	0	0	0	0	0	0	1	0	0	0	0	0	0	0	0	0	0	0	0	0	0	0	0	0	0	0	0
86	0	SAMD11	4	82	1	2	2	2	0	0	0	0	0	0	0	0	1	1	0	5	0	1	0	0	6	5	1	3	4	5	3	1	0	3	3	1	0	2	0	2	0	0	1	0	0	0	0	1	2
7	0	ND4	4	3	0	0	0	0	0	0	0	0	0	0	0	0	0	0	0	0	0	0	0	0	0	0	2	0	0	0	0	0	0	0	0	0	0	0	0	0	0	0	0	0	0	0	0	0	1
43	0	TBC1D8B	0	43	3	0	2	0	0	0	0	1	0	0	0	0	0	0	0	1	0	0	0	0	3	2	1	0	2	0	3	2	0	3	0	2	0	0	0	1	1	0	0	0	0	0	0	0	0
28	0	C11orf49	4	24	1	0	1	0	1	0	0	0	0	1	0	0	0	0	0	0	0	0	1	0	1	3	2	2	0	0	1	1	0	0	1	0	0	0	0	0	0	1	0	1	1	1	0	1	0
38	0		0	38	1	1	0	0	0	0	0	0	0	0	0	0	0	0	0	1	0	0	0	1	4	4	0	0	0	0	1	0	0	2	3	0	0	1	0	1	1	0	0	1	1	1	2	0	2
29	0	APOE	0	29	1	3	0	0	0	0	0	0	0	0	0	1	0	0	0	0	0	0	0	0	1	1	0	1	1	1	1	1	0	0	1	1	0	0	1	0	0	0	0	0	0	0	0	0	1
25	0	HLA-B	0	25	2	0	1	0	0	0	0	1	0	0	0	0	0	0	2	0	0	0	0	0	0	1	2	0	2	2	3	0	0	0	1	0	0	0	0	0	0	0	0	0	0	0	0	0	1
51	0	POLL	0	51	0	4	1	1	0	0	1	0	0	0	0	2	0	1	0	0	0	0	0	0	1	0	5	2	3	3	1	1	0	1	1	1	0	0	0	0	0	2	0	0	0	1	1	0	2
1	0	MAP9	0	1	0	0	0	0	0	0	0	0	0	0	0	0	0	1	0	0	0	0	0	0	0	0	0	0	0	0	0	0	0	0	0	0	0	0	0	0	0	0	0	0	0	0	0	0	0
39	0	EZH1	0	39	0	1	1	0	0	0	0	0	0	0	0	0	1	0	1	0	0	0	0	1	0	0	1	0	1	2	0	0	0	1	1	1	0	0	0	1	0	0	0	0	0	4	1	0	0
9	0	MKRN1	0	9	0	0	0	0	0	0	0	0	0	0	0	0	1	0	0	0	0	0	0	0	1	1	0	0	0	0	0	0	0	0	0	0	1	0	0	0	0	0	0	0	0	1	0	0	0
55	0	TNNT1	0	55	0	0	2	1	0	0	0	0	0	0	0	0	1	0	0	0	0	1	0	0	2	3	1	2	3	4	0	0	0	0	1	2	1	0	0	1	2	1	0	0	0	1	0	1	0
87	0		0	87	5	2	5	0	1	2	0	0	1	0	0	0	0	0	1	0	0	0	0	0	2	3	4	4	5	6	2	3	0	0	1	3	0	0	0	1	0	1	0	0	1	0	1	2	3
155	0	PPFIBP2	0	155	7	9	4	2	3	0	1	1	3	1	1	1	0	0	1	2	1	1	1	0	6	4	5	7	2	8	1	6	0	8	3	5	1	0	0	1	1	2	0	0	3	0	2	0	8
23	0	PKNOX2	4	19	1	2	2	1	0	0	0	0	1	0	0	0	0	0	0	1	0	0	0	0	1	0	2	0	0	0	0	0	0	1	2	2	1	0	0	0	0	0	0	0	0	0	0	0	1
23	0	ZDHHC17	0	23	2	0	1	1	0	0	0	0	0	0	0	0	1	0	0	0	0	2	0	0	0	1	2	2	0	0	0	2	0	0	1	0	0	0	0	0	1	0	0	0	0	0	0	0	1
85	0	IL1R1	0	85	4	2	0	0	0	0	0	0	1	0	0	2	1	0	0	6	0	1	1	1	5	1	2	5	7	2	1	1	0	5	5	1	0	0	0	2	0	1	1	0	1	1	0	0	2
38	0	DKFZp434I0714	4	34	0	3	0	0	1	0	0	0	0	0	1	0	0	0	0	3	0	0	0	0	1	0	2	3	1	3	1	0	0	0	2	3	0	0	0	0	1	0	0	0	1	1	0	0	1
6	0		0	6	1	0	1	0	0	0	0	0	0	0	0	0	0	0	0	0	0	0	0	0	0	0	2	1	0	0	0	0	0	0	0	0	0	0	0	0	0	0	0	0	0	0	0	0	0
2	0	OGFOD1	0	2	0	0	0	0	0	0	0	0	0	0	0	0	0	0	0	0	0	0	0	0	0	0	0	0	1	0	0	1	0	0	0	0	0	0	0	0	0	0	0	0	0	0	0	0	0
83	0	HTRA4	0	83	2	4	0	0	0	1	2	0	0	0	0	0	0	1	0	6	0	0	0	0	3	4	0	4	4	3	6	1	0	1	2	3	0	0	0	1	2	0	0	0	0	0	1	0	3
41	0		0	41	2	0	0	0	0	0	0	0	0	0	1	0	2	0	1	0	0	0	0	2	3	0	1	1	1	0	1	1	0	2	1	0	1	1	0	1	1	1	0	0	0	2	0	0	1
54	0	TBC1D9B	0	54	4	2	1	0	0	0	0	2	0	0	0	0	1	0	0	2	0	0	0	1	2	4	1	3	5	3	2	3	0	1	0	1	0	1	0	0	0	1	0	0	0	0	0	0	0
13	0	MECOM	0	13	0	0	0	0	0	0	0	0	0	0	0	0	0	0	0	0	0	0	0	0	1	0	1	1	0	1	1	1	0	1	0	0	0	0	0	0	0	0	0	0	0	0	0	0	0
22	0	AGTRAP	0	22	1	1	0	0	0	0	0	0	0	0	0	0	0	0	0	1	0	0	0	0	0	2	3	1	0	1	0	0	0	0	0	0	0	0	0	0	0	1	0	0	0	0	0	0	2
81	0		0	81	1	3	1	0	0	2	0	0	0	0	0	0	0	0	1	5	0	1	0	0	3	3	1	2	1	0	3	1	0	1	2	4	0	0	2	1	2	0	1	0	1	1	0	0	6
69	0	DISC1	12	57	0	1	1	1	0	0	0	1	0	0	1	1	0	0	0	3	0	0	0	0	2	1	7	3	4	4	4	1	0	1	2	0	0	0	0	0	1	0	0	0	0	2	1	0	3
69	0	EPS15	0	69	5	1	0	1	0	0	2	1	1	0	0	1	0	1	0	3	0	0	0	0	1	1	5	2	6	6	4	1	0	3	2	1	0	0	1	1	0	0	0	0	0	0	0	0	2
54	0	FOXC2	4	50	1	1	2	0	0	1	1	0	0	0	0	1	1	0	0	1	1	1	0	0	2	2	1	0	2	0	5	1	0	6	5	3	1	1	0	0	0	1	0	0	0	0	1	0	2
69	0	FBLN1	0	69	2	2	0	0	1	0	1	0	0	0	1	0	0	1	0	2	0	0	0	0	4	2	4	3	4	2	3	3	0	2	1	2	1	0	0	0	0	0	1	0	0	0	0	2	1
50	0	TIMMDC1	0	50	1	2	2	0	0	0	1	0	0	0	0	0	0	1	1	2	0	0	0	0	3	4	2	1	0	1	1	2	0	1	0	2	1	0	0	0	0	1	1	0	0	0	2	1	4
171	0	SCEL	8	163	2	3	6	2	0	0	0	0	1	0	2	0	1	0	3	4	0	0	0	0	9	8	8	4	8	6	3	5	0	4	11	17	0	0	0	0	1	0	1	0	2	0	2	0	7
38	0	CUL5	0	38	1	0	0	1	1	0	0	0	0	0	0	0	0	0	2	1	0	0	0	0	2	3	3	1	0	1	0	0	0	4	1	1	0	0	3	0	0	0	0	1	1	0	0	0	3
25	0	TRAPPC6B	0	25	0	0	0	0	0	0	0	0	0	0	0	1	0	0	0	1	0	0	0	0	0	1	1	0	1	2	0	0	0	2	1	0	0	0	0	0	3	0	0	0	0	0	0	0	1
7	0	EFTUD2	0	7	0	0	0	0	0	0	0	0	0	0	0	0	0	0	0	0	0	0	0	1	0	1	0	0	0	0	0	1	0	0	0	0	0	0	0	0	0	0	0	0	0	0	0	0	0
1	0	COX3	0	1	0	0	0	0	0	0	0	0	0	0	0	0	0	0	0	0	0	0	0	0	0	0	0	0	0	0	0	0	0	0	0	0	0	0	0	0	0	0	0	0	1	0	0	0	0
21	0	HIAT1	0	21	1	1	0	0	0	0	2	0	0	0	0	0	0	0	0	1	0	0	1	1	0	1	0	0	1	2	1	1	0	0	2	0	0	0	0	0	0	0	0	0	0	0	0	0	1
32	0	SLIRP	0	32	0	0	0	0	0	1	0	0	0	0	0	0	0	0	0	1	0	0	0	0	0	1	1	2	3	1	1	3	0	1	1	1	0	0	0	2	0	0	0	0	0	0	0	0	0
37	0	ITPA	0	37	0	1	0	0	0	0	1	1	2	0	0	0	0	0	0	3	0	0	0	1	3	1	1	0	3	1	1	3	0	0	0	0	1	0	0	0	0	1	0	1	0	0	0	0	2
13	0	HNMT	0	13	0	1	0	0	0	0	0	2	0	0	1	0	0	0	0	1	0	0	0	0	0	0	2	0	1	0	0	0	0	0	0	0	0	0	0	1	0	0	0	0	1	0	1	0	0
1	0	NPT2	0	1	0	0	0	0	0	0	0	0	0	0	0	0	0	0	0	0	0	0	0	0	0	0	0	0	0	0	1	0	0	0	0	0	0	0	0	0	0	0	0	0	0	0	0	0	0
109	0	FGFR2	0	109	5	3	3	0	2	0	2	1	4	0	0	0	2	1	1	6	1	0	0	0	4	5	1	5	6	4	1	5	0	3	5	4	0	3	0	1	1	0	1	0	0	0	2	0	1
34	0	DISC1	0	34	2	2	0	0	0	0	0	0	0	0	0	0	0	0	0	0	0	0	0	1	0	4	1	1	1	2	0	0	0	1	2	1	0	0	0	0	0	0	0	1	0	0	0	1	2
48	0	C12orf10	0	48	4	1	2	1	0	0	1	1	0	0	0	0	0	0	0	2	0	0	0	0	1	0	1	1	2	1	1	2	0	4	0	3	0	1	0	1	0	1	0	0	1	0	0	0	0
69	0	MAOB	0	69	1	0	2	0	0	2	1	0	1	0	0	0	0	0	0	6	0	0	0	1	2	1	1	5	3	4	3	2	0	2	1	3	0	0	1	0	0	0	0	1	1	0	1	2	3
45	0	ZYX	2	43	0	0	0	0	0	0	0	0	0	0	0	0	0	1	1	1	0	1	0	0	4	1	1	0	1	1	1	1	0	2	4	2	0	0	1	0	0	0	0	0	0	0	0	0	1
13	0	SLC44A2	0	13	0	1	0	1	0	0	0	0	0	0	0	0	0	0	0	1	0	0	0	0	1	1	0	0	0	1	1	0	0	0	0	0	0	0	0	0	0	1	0	0	0	0	0	0	0
2	0	CDH26	0	2	0	0	0	0	0	0	0	0	0	0	0	0	0	0	0	0	0	0	0	0	0	0	0	0	0	0	0	0	0	1	0	0	0	0	0	0	0	1	0	0	0	0	0	0	0
337	0	MYH6	0	337	11	8	4	0	0	4	0	3	4	0	1	1	3	2	2	7	0	4	1	1	20	9	15	7	15	16	12	15	0	11	8	6	0	2	1	8	2	4	2	0	4	2	0	1	11
19	0	UTY	0	19	1	0	0	0	0	0	0	0	0	0	2	0	1	0	0	1	0	0	0	0	1	0	0	0	0	0	0	2	0	0	2	0	0	0	0	1	0	0	0	1	0	0	1	0	0
260	0	COBL	0	260	3	15	4	0	1	0	4	5	1	0	2	2	5	3	2	10	0	1	0	0	10	12	14	11	13	10	14	7	0	3	2	7	0	3	3	1	0	6	0	0	2	3	1	1	9
94	0	QARS	0	94	3	5	4	1	1	0	1	1	0	0	1	1	1	0	1	0	0	2	0	0	2	1	5	2	6	1	4	5	0	3	0	2	1	2	1	2	1	0	0	0	2	1	1	0	5
51	0		0	51	1	2	2	0	0	0	0	1	0	1	0	1	0	0	0	1	0	0	0	0	2	1	3	1	3	1	1	1	0	1	2	2	2	1	0	0	0	1	0	0	0	0	0	0	4
1	0	GRB7	0	1	0	0	0	0	0	0	0	0	0	0	0	0	0	0	0	0	0	0	0	0	0	1	0	0	0	0	0	0	0	0	0	0	0	0	0	0	0	0	0	0	0	0	0	0	0
81	0		4	77	1	0	2	0	1	0	0	1	0	0	0	0	0	0	1	3	0	0	0	0	3	6	2	2	6	2	3	0	0	0	3	2	0	1	0	0	1	2	0	0	0	2	0	1	2
224	0	ANKRD18B	4	220	5	10	4	1	2	0	0	3	1	0	1	1	1	1	2	5	0	2	0	0	9	7	12	8	6	5	5	2	0	5	10	4	3	0	1	3	3	2	0	0	3	5	1	1	13
59	0	CRYZ	0	59	1	2	0	0	1	0	0	0	0	0	0	0	3	0	0	1	0	1	0	0	2	2	1	1	4	0	4	4	0	2	1	1	0	1	0	0	0	0	2	1	1	1	0	0	1
17	0	BCKDK	0	17	0	0	0	0	0	0	0	0	0	0	0	0	0	0	0	1	0	0	0	0	1	0	1	0	0	3	1	0	0	0	1	0	0	0	0	0	0	1	0	0	0	0	0	0	2
164	0	PRR12	4	160	6	2	1	0	1	1	3	0	3	0	0	5	2	2	0	11	0	0	1	1	10	9	15	6	11	4	6	8	0	3	2	2	2	1	0	0	1	0	0	0	3	0	2	1	2
24	0	Hin-3	0	24	0	1	0	0	0	0	1	1	0	1	0	0	0	0	0	0	0	0	0	0	1	1	1	0	0	1	1	0	0	1	1	0	0	0	0	0	1	2	0	0	0	0	0	0	1
73	0	PMPCB	4	69	1	3	2	0	1	0	1	3	1	0	0	1	0	0	0	1	0	0	1	0	0	1	3	2	7	4	4	1	0	1	3	1	0	0	0	0	2	0	0	0	1	0	1	0	0
27	0	GGTLC1	2	25	1	1	1	0	0	0	0	0	0	1	0	0	1	0	0	1	0	0	0	0	5	0	1	3	1	0	0	3	0	1	0	0	0	0	0	0	0	0	0	0	0	0	0	0	0
8	0	HLA-B	0	8	0	0	2	0	0	0	0	0	0	0	1	1	0	0	0	0	0	0	0	0	0	0	0	0	1	0	0	1	0	0	0	0	0	0	0	0	0	0	0	0	0	0	0	0	1
1	0	NDUFB10	0	1	0	0	0	0	0	0	0	0	0	0	0	0	0	0	0	0	0	0	0	0	0	1	0	0	0	0	0	0	0	0	0	0	0	0	0	0	0	0	0	0	0	0	0	0	0
4	0	ZNF532	0	4	1	0	1	0	0	0	0	0	0	0	0	0	0	0	0	0	0	0	0	0	0	0	0	0	0	0	0	0	0	0	0	0	0	0	0	0	0	0	0	0	0	0	0	0	0
31	0	CHEK1	0	31	2	1	0	0	0	0	0	0	0	0	0	0	0	1	1	2	0	1	0	0	3	1	3	0	0	1	1	0	0	1	0	0	0	0	0	1	0	0	2	0	0	0	0	0	0
30	0	SEC11L3	0	30	0	1	0	0	0	1	1	0	0	0	0	0	0	0	0	1	0	1	0	0	2	0	0	0	0	1	1	3	0	2	0	0	0	0	0	0	1	0	0	0	0	1	1	0	2
62	0	HENMT1	0	62	1	1	2	0	0	0	0	2	0	0	0	1	0	0	0	2	0	0	0	0	0	4	3	2	4	0	2	0	0	2	2	3	0	0	0	0	1	1	0	0	0	1	1	0	5
14	0	hCG_27868	0	14	0	0	1	0	0	0	0	0	0	0	0	0	0	0	0	1	0	0	0	0	1	0	2	0	1	0	0	0	0	0	0	0	0	1	1	0	0	0	0	0	0	1	0	0	2
41	0	POU5F1P1	0	41	0	1	0	0	0	0	0	0	0	0	0	1	1	0	0	0	0	0	0	0	0	3	3	3	0	1	1	1	0	0	5	3	0	1	0	1	0	0	0	0	1	0	2	0	1
298	0	NRAP	6	292	13	7	5	1	4	0	2	1	4	1	2	2	7	1	2	8	1	1	0	0	15	8	12	9	18	9	12	5	0	11	3	6	1	1	1	3	1	3	2	0	2	1	1	2	7
21	0	FOXRED1	0	21	0	0	0	0	0	0	1	0	0	0	0	0	0	1	0	1	0	0	0	0	0	2	0	0	1	2	0	0	0	0	0	0	0	0	0	1	0	0	0	0	1	0	0	1	1
43	0	HLA-C	0	43	1	1	0	0	0	0	0	0	0	0	0	0	0	0	1	1	0	0	0	1	2	0	4	5	3	2	4	1	0	2	0	0	0	0	0	0	0	0	0	0	1	0	0	0	1
12	0	NUBP2	0	12	0	0	0	0	0	0	0	1	0	0	0	1	0	1	0	1	0	1	0	0	0	0	0	0	0	0	0	1	0	0	0	1	0	0	0	0	0	0	1	0	0	0	0	0	0
8	0	ITFG3	0	8	1	0	1	0	0	0	0	0	0	0	0	0	0	0	0	0	0	0	0	0	0	0	0	0	0	0	0	0	0	0	0	0	0	0	0	0	1	0	0	0	0	1	0	0	0
87	0	ARIH2	4	83	2	1	5	0	1	0	0	1	0	0	0	1	0	1	0	1	0	0	1	0	3	6	5	1	2	2	2	2	0	1	0	1	0	0	0	1	2	1	1	0	0	1	1	2	3
70	0	CASC4	0	70	1	2	3	1	0	1	0	0	1	1	0	1	0	3	1	1	0	1	0	0	2	4	5	1	1	4	2	1	0	2	1	2	0	0	0	1	0	0	2	1	0	1	1	2	3
40	0		0	40	1	2	1	0	1	0	0	0	0	0	0	0	0	1	0	1	0	1	1	0	2	1	0	0	3	0	0	0	0	2	2	1	0	0	0	0	0	1	0	1	1	0	0	0	2
32	0	SLC16A3	0	32	3	0	0	1	0	0	1	0	0	0	0	0	0	0	0	5	0	0	0	1	3	0	1	1	1	3	1	1	0	0	0	1	0	0	0	0	0	1	0	0	1	0	0	0	0
6	0	HLA-DRB1	0	6	0	0	0	0	0	0	0	0	1	0	0	0	0	0	0	1	0	0	0	0	0	0	0	0	0	0	0	1	0	0	0	0	0	0	0	0	0	0	0	0	0	1	0	0	1
1	0	DDX49	0	1	0	0	0	0	0	0	0	0	0	0	0	0	0	0	1	0	0	0	0	0	0	0	0	0	0	0	0	0	0	0	0	0	0	0	0	0	0	0	0	0	0	0	0	0	0
225	0	PDS5A	2	223	9	9	9	0	2	1	0	2	2	2	0	0	2	2	1	6	0	5	0	0	14	5	5	13	6	3	5	4	0	6	7	7	4	1	2	3	0	4	0	0	0	2	2	1	5
111	0		4	107	4	2	7	0	0	0	0	2	0	0	0	0	2	4	0	2	0	0	0	0	3	6	4	5	3	0	2	4	0	4	3	3	0	1	0	1	2	0	1	0	0	1	2	1	2
34	0	CDV3	0	34	3	0	0	0	1	1	0	0	1	0	0	1	0	0	1	2	0	0	0	0	1	1	1	2	2	0	0	0	0	2	0	0	0	0	0	0	0	0	0	0	0	0	0	0	3
52	0	RPRD1A	0	52	1	0	0	0	0	1	0	0	0	0	1	0	0	0	0	4	0	0	0	1	1	0	0	4	5	5	2	2	0	1	1	1	1	1	0	0	0	1	0	0	0	1	0	0	2
25	0	CHURC1	0	25	0	0	0	0	0	0	0	1	1	0	0	0	0	0	0	1	0	1	0	0	2	1	2	1	0	0	0	1	0	1	0	1	0	0	0	1	1	0	0	0	0	0	0	0	1
7	0	TBK1	0	7	0	1	0	0	0	0	0	0	0	0	0	0	1	0	0	0	0	0	0	0	0	0	1	0	0	0	0	0	0	2	0	0	0	0	0	0	0	0	0	0	0	0	0	0	0
17	0	HLA-B	0	17	1	1	1	0	0	0	1	0	0	0	0	0	0	1	1	0	0	0	0	0	1	0	0	1	0	0	0	3	0	0	1	0	0	0	0	0	0	0	0	0	0	1	0	0	1
36	0		0	36	0	1	1	1	0	0	0	0	0	0	0	0	1	0	0	0	0	0	0	0	2	0	1	1	1	3	0	0	0	1	4	0	2	0	0	1	0	0	0	0	1	1	0	0	2
85	0	PCDHA3	8	77	3	3	5	0	0	2	0	4	2	0	0	0	0	1	1	2	0	0	1	0	2	2	5	3	5	1	2	4	0	2	5	1	0	0	0	0	0	0	0	0	1	0	1	1	3
34	0	ST13	4	30	2	2	0	0	0	0	0	0	0	0	0	0	0	0	1	0	0	0	0	0	3	1	2	1	0	1	2	1	0	0	2	0	0	1	0	0	1	1	1	0	0	0	0	1	0
50	0	MTERFD1	0	50	1	1	2	0	0	0	0	0	1	0	0	0	2	0	0	1	0	0	0	0	4	0	0	1	3	2	0	0	0	3	2	2	0	1	0	0	1	1	1	0	0	1	0	0	3
104	0		0	104	4	6	1	0	0	0	0	0	0	1	1	3	1	1	2	3	0	0	0	0	6	4	4	3	2	2	3	2	0	3	0	1	1	1	2	0	1	2	1	0	4	1	3	0	3
14	0	ZNF35	4	10	1	2	0	0	0	0	0	0	0	0	0	0	0	0	0	2	0	0	0	0	1	1	0	0	0	0	1	0	0	0	2	1	0	0	0	0	0	0	0	0	0	0	0	0	0
161	0	HNRNPM	26	135	3	2	6	0	0	1	1	2	0	0	0	2	3	1	1	4	0	0	0	0	6	10	7	6	3	4	5	1	0	6	5	8	1	2	1	3	0	2	1	0	0	0	1	2	5
15	0	ZNF415	0	15	1	0	3	0	0	0	0	0	0	0	0	0	0	0	0	0	0	0	0	0	0	1	2	3	0	1	0	2	0	0	0	0	0	0	0	0	0	0	0	0	0	0	0	1	0
113	0	PRPF40A	4	109	4	4	0	0	0	0	0	0	0	2	0	0	2	0	1	5	0	0	1	1	8	3	5	5	6	6	4	2	0	5	4	0	1	0	1	0	1	1	1	0	0	1	1	1	2
78	0	HELQ	0	78	2	1	0	1	0	1	1	0	0	0	0	0	0	0	0	2	0	0	0	0	6	4	3	3	2	5	6	1	0	0	4	3	0	0	2	1	1	0	0	0	0	0	1	0	0
94	0	KIRREL2	8	86	3	2	2	0	0	2	0	1	2	0	0	0	1	0	4	0	0	0	1	0	3	2	6	6	6	0	2	0	0	3	1	1	0	1	0	0	1	1	2	1	0	2	1	1	2
63	0	GCC2	0	63	2	0	1	0	0	0	1	0	0	0	0	0	0	1	0	3	0	0	0	0	6	0	2	1	3	3	2	1	0	0	1	3	0	0	1	2	0	2	0	1	1	1	2	0	0
11	0	ZNF248	0	11	0	0	1	0	0	0	0	0	0	0	0	0	0	0	0	0	0	0	0	0	0	0	0	1	1	0	0	0	0	0	0	2	0	0	0	0	0	0	0	0	1	0	0	0	0
63	0		0	63	3	1	3	0	1	1	0	0	0	0	0	2	0	0	0	0	0	0	0	0	4	4	1	5	1	4	1	0	0	4	0	1	0	0	0	0	0	2	0	0	0	1	1	0	5
45	0	ABHD11	4	41	0	0	1	0	0	0	1	0	0	0	0	0	1	0	3	3	0	0	0	0	2	1	0	1	3	1	1	0	0	3	1	1	0	0	1	0	0	0	0	0	0	0	0	1	5
12	0	PRRT4	0	12	3	0	0	0	0	0	0	0	0	0	0	1	1	0	0	0	0	1	0	0	0	0	1	1	0	0	0	0	0	1	1	0	0	1	0	0	0	0	0	0	0	0	0	0	0
87	0	PPP1R15B	0	87	5	0	0	0	0	0	1	0	1	0	0	0	0	0	0	9	0	0	0	0	2	2	8	2	3	3	2	1	0	4	3	1	0	0	1	1	0	1	0	0	0	0	0	0	6
49	0		0	49	3	1	0	0	1	0	0	0	0	0	0	2	1	0	0	1	0	0	0	0	1	3	2	4	1	2	3	2	0	0	0	0	1	0	0	0	0	1	0	1	2	0	0	0	5
27	0		4	23	1	0	0	0	0	0	0	0	1	0	0	0	0	0	0	0	0	0	0	0	1	2	0	1	2	0	1	3	0	1	1	1	0	0	0	0	1	0	0	0	0	0	1	0	1
32	0	SLC16A1	0	32	2	0	0	0	0	0	0	0	0	0	0	0	2	0	0	0	0	0	0	1	2	0	1	0	1	0	0	1	0	2	1	0	1	2	0	0	1	1	0	0	0	2	0	0	0
5	0	LY9	0	5	0	0	0	0	0	0	0	0	0	0	0	0	0	0	0	0	0	0	0	0	0	0	0	0	2	0	1	0	0	0	0	0	0	0	0	0	0	0	0	0	0	0	0	0	0
38	0	DKKL1	0	38	0	2	0	0	0	0	0	0	0	0	1	0	1	0	0	2	0	0	0	0	1	0	0	1	2	2	2	2	0	0	3	1	0	0	0	1	0	0	0	0	0	0	0	0	1
712	0	KNG1	494	218	2	4	2	1	9	0	14	3	0	0	0	0	0	0	0	9	0	0	0	1	16	1	21	251	63	6	4	37	0	4	2	2	0	4	0	9	1	1	1	0	0	0	0	0	6
100	0	CD4	4	96	6	3	3	0	2	0	0	3	0	1	0	3	1	1	1	2	0	0	0	0	7	2	5	4	5	1	4	1	0	5	5	2	0	1	2	0	1	1	0	0	2	2	0	0	3
10	0	IQCJ-SCHIP1	0	10	0	0	0	0	0	0	1	0	0	0	0	0	0	0	0	0	0	0	0	0	0	0	1	0	1	2	0	0	0	1	0	0	0	0	0	0	0	0	0	0	0	0	0	0	0
5	0	NADH3	0	5	0	0	1	0	0	0	0	0	0	0	0	0	0	0	0	0	0	0	0	0	0	1	0	0	0	1	0	0	0	0	0	0	0	0	0	0	0	0	0	0	0	1	0	0	0
46	0	FLAD1	4	42	1	2	0	0	0	0	1	0	0	0	0	0	0	0	0	0	0	0	0	0	2	2	5	7	2	1	4	2	0	1	1	0	0	0	0	0	1	0	0	1	0	0	0	0	2
39	0	GATA4	4	35	1	1	2	0	1	0	0	0	0	0	0	0	0	2	0	0	0	0	0	0	1	0	2	2	2	2	2	2	0	1	0	1	0	1	0	1	1	0	1	1	0	1	2	0	3
7	0	TNPO2	0	7	1	0	0	0	1	0	0	0	0	0	0	0	0	0	0	0	0	0	0	0	0	0	0	0	0	1	0	0	0	0	1	0	0	0	0	0	0	0	0	0	0	0	0	0	0
98	0	TPPP	4	94	2	2	1	1	0	0	1	1	0	0	0	0	1	2	0	9	0	0	1	0	4	6	4	4	1	4	4	0	0	2	3	4	0	0	0	2	0	0	0	0	0	0	1	0	6
50	0	DKFZp761L191	0	50	2	0	3	0	1	0	1	2	1	0	0	1	1	0	0	2	0	0	0	0	3	2	1	2	1	2	1	0	0	0	0	2	0	1	0	2	0	2	0	0	0	0	2	0	0
12	0	HLA-C	0	12	2	0	1	0	0	0	0	0	1	0	0	0	0	0	0	0	0	0	0	0	0	0	0	1	0	1	1	0	0	0	0	1	0	0	0	0	0	0	0	0	0	0	0	0	0
89	0	RAPSN	0	89	3	1	1	1	1	0	0	1	2	0	0	1	1	1	0	3	1	0	0	0	7	2	4	2	5	3	5	4	0	2	1	2	0	0	0	2	1	3	1	0	1	1	0	2	0
14	0	CHIA	0	14	0	1	0	0	0	0	0	0	0	0	1	0	0	0	0	0	0	0	0	0	1	2	0	1	0	0	0	1	0	0	0	0	0	0	0	0	0	0	0	0	0	0	0	0	2
210	0	OTOGL	4	206	7	8	8	2	3	0	1	1	3	0	1	2	1	0	2	5	0	1	0	1	9	10	12	10	8	10	11	4	0	6	4	4	0	1	2	2	3	1	0	0	1	1	2	1	7
26	0	C4orf22	0	26	0	1	1	0	0	0	0	0	0	0	0	0	0	0	1	1	0	1	0	0	1	0	1	1	3	2	0	0	0	1	1	0	0	0	0	0	0	0	0	0	0	0	0	1	0
17	0	PPFIBP2	0	17	0	1	0	0	0	0	0	0	0	0	0	0	0	0	0	0	0	0	0	0	1	0	0	1	2	1	0	1	0	1	0	0	0	0	0	0	0	0	0	0	1	0	0	0	1
6	0		0	6	0	0	0	0	0	0	0	0	0	0	0	0	0	0	0	0	0	0	0	0	1	2	0	0	0	0	0	0	0	1	0	0	0	0	0	0	0	0	0	1	0	0	0	0	0
47	0	ALDH4A1	0	47	1	4	2	0	1	1	1	0	1	1	0	1	0	0	1	3	0	0	0	0	1	3	0	1	2	0	1	1	0	2	3	1	1	0	0	0	0	0	0	0	0	0	1	1	0
15	0	ATP5L2	0	15	0	0	0	0	0	0	1	0	0	0	1	0	0	1	0	1	0	0	0	0	0	0	1	1	0	0	0	1	0	0	0	0	0	0	1	1	1	0	0	0	1	0	0	0	1
32	0	WAPL	0	32	0	1	0	0	0	0	1	0	0	1	0	0	0	1	0	2	0	0	0	0	0	2	2	0	0	2	0	1	0	0	1	0	0	2	0	0	0	1	0	0	0	0	0	1	1
254	0	CACNA1G	4	250	12	5	7	1	1	1	3	2	4	0	0	2	3	2	1	7	0	1	0	1	13	16	16	10	7	9	11	5	0	8	3	9	1	0	3	5	1	4	1	0	0	0	0	2	6
50	0		0	50	1	1	0	1	0	0	1	1	1	2	0	0	0	0	1	2	0	0	0	0	3	3	2	1	4	1	3	1	0	1	1	0	0	0	0	0	1	1	0	0	0	1	1	0	0
112	0	WDR47	0	112	9	2	2	0	0	0	1	0	3	0	1	4	1	0	2	2	1	0	1	2	6	3	3	3	4	3	4	1	0	4	5	2	0	0	2	0	1	0	0	1	0	0	0	1	1
19	0	SLC6A17	2	17	0	1	0	0	0	0	1	0	1	0	0	0	0	1	0	0	0	0	0	0	0	1	3	2	1	1	0	0	0	0	1	0	0	0	0	0	0	0	0	0	0	0	0	0	1
86	0	EMC1	4	82	1	2	1	0	1	0	1	0	1	0	0	0	0	0	2	6	0	0	1	1	6	3	4	2	5	2	5	2	0	7	3	2	0	0	0	0	0	0	0	0	2	0	0	0	1
134	0	MYO1C	2	132	3	5	4	0	0	1	2	2	2	0	1	2	1	1	0	3	0	1	0	1	1	10	6	4	4	8	2	3	0	5	2	1	2	2	1	0	0	0	0	1	0	1	1	1	5
15	0	DKFZp761H172	4	11	1	2	2	0	0	0	0	0	0	0	0	0	0	0	0	0	0	0	0	0	0	0	3	1	0	0	0	0	0	0	0	1	0	0	0	0	0	0	0	0	0	0	0	0	0
67	0	PIAS1	6	61	0	2	2	0	0	0	4	1	1	0	0	1	1	0	1	2	0	0	0	0	8	4	3	2	6	2	0	0	0	2	1	0	0	0	0	1	1	0	0	0	0	0	1	0	0
31	0	RHCE	4	27	0	0	0	0	0	0	0	1	0	0	0	0	0	0	0	3	0	0	0	0	2	0	1	1	0	1	1	3	0	1	0	1	0	0	0	0	1	1	0	0	0	0	0	0	1
21	0	NCOA7	0	21	0	0	2	1	0	0	0	0	1	0	0	1	0	0	0	2	0	0	0	0	2	2	1	0	0	0	1	2	0	0	0	0	0	0	0	0	0	0	0	0	2	0	0	1	0
44	0	GRIP1	0	44	3	0	0	1	1	0	2	1	0	0	0	1	0	0	0	0	0	2	0	0	3	2	1	0	1	1	1	0	0	2	1	2	0	0	0	1	1	0	1	0	0	0	0	0	2
8	0	FOXC2	0	8	0	0	0	0	0	0	0	0	0	0	0	0	0	0	0	0	0	1	0	0	0	0	1	0	0	0	1	0	0	1	1	0	0	0	0	0	0	0	0	0	0	0	0	0	0
194	0	KDM2A	0	194	7	5	2	0	1	1	3	0	3	1	1	2	2	1	1	2	1	0	0	1	11	4	11	12	13	7	7	9	0	9	2	3	0	1	2	2	1	1	0	1	0	1	1	0	7
60	0	KTI12	0	60	3	2	3	0	0	0	0	0	1	0	1	0	0	1	0	3	0	0	0	1	2	1	3	1	0	3	1	1	0	0	3	3	0	0	0	1	1	0	0	0	1	1	1	1	1
34	0	IFT27	0	34	0	1	1	0	0	1	0	0	0	0	0	0	0	0	0	1	0	0	0	0	0	0	0	3	3	1	3	1	0	2	1	0	0	0	0	0	0	1	0	0	0	1	1	1	0
42	0	DUSP13	0	42	0	0	0	0	0	2	1	0	0	0	0	0	0	1	1	0	0	0	0	0	1	0	5	2	1	3	2	1	0	1	2	0	0	0	0	0	0	0	0	0	0	0	1	0	2
38	0	HLA-C	0	38	0	2	0	0	0	0	1	0	0	0	0	0	1	0	1	1	0	0	0	0	3	1	1	2	5	1	1	0	0	1	0	0	0	0	0	0	0	3	0	0	1	0	0	0	0
24	0	PNOC	0	24	0	0	0	0	0	0	0	0	0	0	0	0	0	0	0	2	0	1	0	1	1	1	0	1	0	2	0	2	0	0	1	0	0	1	0	1	0	0	0	0	0	0	0	0	0
15	0	PRRT1	2	13	0	0	0	0	0	0	1	0	0	0	0	0	0	0	0	0	1	0	0	0	1	0	0	2	0	1	1	0	0	0	0	0	0	0	0	1	1	0	0	0	0	0	0	0	0
23	0	SLC25A47	0	23	1	1	1	0	0	0	0	0	0	0	0	0	1	0	0	1	0	0	1	0	0	0	0	1	2	0	1	0	0	0	1	0	0	0	0	0	0	0	0	0	0	2	0	0	2
160	0	VPS8	0	160	4	3	5	0	0	0	0	1	1	2	0	1	1	0	2	4	0	0	0	0	7	4	6	5	9	5	3	4	0	4	7	2	0	0	0	3	3	1	0	0	2	4	0	0	4
46	0	HAGHL	0	46	0	1	1	0	1	0	0	0	1	0	0	1	1	0	0	3	0	0	0	0	1	2	1	1	0	0	1	1	0	0	3	1	0	0	0	0	0	3	0	0	0	1	0	0	2
61	0	FIZ1	0	61	3	2	0	0	0	0	1	0	1	0	0	1	0	0	0	1	0	0	0	1	2	0	4	1	4	2	2	2	0	1	3	1	0	0	1	0	0	1	0	0	1	0	0	0	5
3	0	ASAH1	0	3	0	0	0	0	0	0	0	0	0	0	0	0	1	0	0	0	0	1	0	0	0	0	0	0	1	0	0	0	0	0	0	0	0	0	0	0	0	0	0	0	0	0	0	0	0
251	0	MAP4K4	0	251	9	13	4	1	4	3	5	5	7	0	0	1	2	1	0	16	0	0	1	2	24	13	10	11	10	5	11	5	0	5	5	5	0	3	1	3	0	0	2	0	1	0	0	1	1
87	0	UAP1L1	2	85	0	3	1	0	2	1	1	0	0	0	0	3	0	1	0	0	0	0	0	0	3	6	5	4	1	4	2	2	0	0	6	2	0	0	2	3	0	1	1	0	0	1	2	1	3
109	0	WDR33	0	109	4	2	1	0	2	1	1	2	0	0	2	1	1	1	1	3	0	0	0	1	7	3	1	4	5	6	5	1	0	2	4	3	0	0	1	0	0	2	0	0	1	2	0	0	4
19	0	MUC1	0	19	2	0	0	0	0	0	0	0	0	0	0	1	0	0	0	1	0	0	1	0	0	3	0	0	0	0	1	0	0	2	0	0	0	0	0	0	0	1	0	0	0	0	0	0	1
10	0	SMIM7	0	10	1	0	0	0	0	0	0	0	0	0	0	0	0	0	0	0	0	0	0	0	1	0	0	0	0	0	1	0	0	0	0	0	0	0	0	0	1	0	0	0	0	0	0	1	0
21	0	HLA-B	0	21	2	0	1	0	0	0	0	1	0	0	0	0	0	0	1	0	0	0	0	0	0	2	2	0	1	1	3	0	0	0	1	0	0	0	0	0	0	0	0	0	0	0	0	0	1
54	0	BMP8A	0	54	0	1	2	0	0	0	0	0	1	0	1	0	0	0	0	1	0	0	0	0	2	4	0	4	1	3	1	1	0	2	1	0	0	1	0	2	1	1	0	0	0	1	0	0	2
22	0	SPC24	0	22	0	1	0	0	0	0	0	1	1	0	0	0	0	0	0	3	0	0	0	0	0	0	0	0	1	1	2	0	0	0	2	1	0	0	0	0	1	0	0	1	1	1	1	1	0
11	0	DKFZp434K0835	0	11	1	0	0	0	0	0	0	0	0	0	0	0	0	0	0	1	0	0	0	0	0	1	0	0	0	0	1	0	0	0	0	0	0	0	0	0	0	0	0	0	0	0	0	0	0
6	0	CRHR1	0	6	0	0	0	0	1	0	0	0	0	0	0	0	0	0	0	0	0	0	0	0	0	0	1	0	0	0	0	0	0	0	0	0	0	0	1	0	1	0	0	0	0	0	0	0	0
85	0	PAMR1	0	85	6	5	2	0	0	0	0	1	1	0	0	0	0	0	2	3	0	3	0	1	6	2	3	3	5	4	6	3	0	1	0	4	0	1	1	1	0	0	0	0	2	1	0	0	2
157	0	EPHA6	0	157	7	5	6	2	0	0	2	1	1	0	0	1	0	1	4	2	0	0	0	0	9	3	8	4	5	7	3	9	0	4	0	1	1	2	3	1	2	1	0	1	1	0	0	3	6
15	0		0	15	1	0	1	0	0	0	0	0	0	0	0	0	0	0	0	0	0	0	0	0	2	0	1	0	1	2	1	0	0	0	0	0	0	1	0	0	0	0	0	0	0	0	0	1	1
9	0	SSH2	0	9	0	1	1	0	0	0	0	0	0	0	0	0	0	0	0	0	0	0	0	0	1	0	0	0	0	0	1	0	0	0	1	0	0	0	0	0	0	0	0	0	0	0	0	0	1
2	0	ATP6	0	2	0	0	0	0	0	0	0	0	0	1	0	0	0	0	0	0	0	0	0	0	0	0	0	0	0	0	0	0	0	0	0	0	0	0	0	0	0	0	0	0	0	0	0	0	0
1	0		0	1	0	0	0	0	0	0	0	0	0	0	0	0	0	0	0	0	0	0	0	0	0	0	0	0	0	0	0	0	0	0	0	0	0	0	0	0	0	0	0	0	0	0	0	0	0
144	0	JAKMIP2	0	144	3	2	7	0	1	0	0	3	2	1	0	0	1	1	0	6	0	0	0	0	5	1	8	7	5	6	5	3	0	1	2	5	3	1	0	1	2	2	0	0	0	0	1	0	7
126	0	SLMAP	0	126	2	7	4	0	1	0	1	0	2	0	1	0	1	0	2	2	0	0	0	0	2	1	1	6	6	1	4	4	0	2	4	10	1	1	0	0	3	2	0	2	2	0	1	1	5
96	0	EZR	0	96	1	1	2	1	0	2	0	0	0	1	0	1	0	1	1	0	0	0	0	0	1	5	3	3	4	0	0	2	0	5	3	5	1	1	0	1	0	2	0	0	0	0	0	2	2
16	0	HLA-B	0	16	0	1	1	0	0	0	0	0	0	0	1	0	0	1	0	0	0	0	0	0	0	1	1	1	2	0	0	1	0	0	0	0	0	0	0	0	0	0	0	0	0	0	0	0	1
61	0	BCL2L13	0	61	2	0	2	1	0	0	2	1	0	0	0	2	0	0	0	2	0	0	0	1	2	5	3	4	2	2	3	2	0	0	0	0	0	0	2	0	2	0	0	0	1	1	0	0	1
13	0		0	13	0	0	0	0	0	1	0	1	0	0	0	0	1	0	0	1	0	0	0	0	0	0	0	0	1	0	0	1	0	1	0	0	0	0	0	0	0	0	0	0	0	0	0	0	0
9	0	ND1	8	1	0	0	0	0	0	0	0	0	0	0	0	0	0	0	0	0	0	0	0	0	0	0	0	0	0	0	4	1	0	0	0	0	0	0	0	0	0	0	0	0	0	0	0	0	0
20	0	SDF2	0	20	1	3	0	0	0	0	0	0	0	0	0	0	0	0	0	2	0	0	0	0	0	0	1	0	1	0	2	1	0	1	0	0	0	0	0	0	0	0	0	0	0	0	0	0	1
91	0	TTC7A	0	91	5	3	4	0	0	2	2	0	2	0	0	1	0	1	1	3	0	1	0	0	1	2	4	5	2	3	2	1	0	1	3	0	1	0	0	1	1	0	0	0	2	1	0	0	6
27	0	TMEM41B	0	27	1	0	1	0	0	0	0	0	0	0	0	0	0	0	0	1	0	0	0	1	2	1	2	2	3	1	1	2	0	0	0	0	0	0	0	0	0	1	0	0	0	0	0	0	0
6	0	HLA-DRB1	0	6	0	0	1	0	1	0	0	0	0	0	0	0	0	0	0	0	0	0	0	0	0	0	0	0	1	0	0	0	0	0	0	1	0	0	0	0	0	0	0	0	0	0	0	0	0
24	0	CEBPZ	0	24	1	0	0	0	0	0	0	0	0	0	0	0	2	0	0	0	0	0	0	0	2	1	0	0	2	1	1	0	0	2	0	0	0	1	1	0	0	0	0	0	0	0	0	0	0
71	0	RGS5	40	31	1	10	6	0	0	0	0	0	0	0	0	0	4	0	1	2	0	0	0	1	2	1	1	0	1	1	1	0	0	1	12	6	0	0	0	0	0	0	1	0	0	4	0	1	3
31	0	UGP2	0	31	1	0	0	0	0	0	0	0	0	0	0	0	0	0	0	2	0	1	0	0	1	0	1	0	1	3	2	0	0	2	2	0	0	0	0	1	0	0	0	0	0	0	0	0	3
36	0	AKAP1	0	36	0	1	0	1	0	1	0	0	1	0	0	0	0	0	1	3	0	0	0	0	3	2	3	2	0	0	0	0	0	0	4	0	0	0	0	0	0	0	0	0	0	0	0	0	0
88	0	ELN	16	72	1	2	1	0	0	2	0	0	0	0	0	0	1	1	0	2	0	0	1	1	2	1	8	4	3	4	2	2	0	2	4	0	0	1	0	1	1	2	0	1	1	1	1	0	4
92	0	ZNF746	0	92	3	2	1	0	1	0	1	1	1	0	0	1	3	1	0	1	0	2	1	0	7	3	3	5	1	9	2	1	0	3	1	1	0	1	1	1	1	1	0	2	0	0	2	1	3
53	0	PMM2	0	53	0	0	1	0	1	0	0	0	0	1	2	0	1	1	0	2	1	1	1	0	1	1	2	6	2	3	0	1	0	1	2	2	0	0	0	0	1	0	0	0	0	1	0	0	0
36	0	VAMP1	0	36	4	0	0	0	1	0	1	0	0	1	0	0	2	1	0	1	0	0	0	0	1	1	2	2	3	0	0	0	0	1	2	1	0	0	0	0	1	0	0	1	0	0	0	0	0
62	0	il15ra	0	62	0	2	2	0	0	1	0	0	1	0	0	2	0	0	0	1	0	0	0	0	4	1	1	3	2	2	1	1	0	2	2	0	1	1	1	1	0	0	0	1	0	1	1	0	6
9	0	COX1	0	9	0	0	0	0	0	0	0	1	0	0	0	0	1	0	0	1	0	0	0	0	2	0	1	0	1	0	0	1	0	0	0	0	0	0	0	0	0	0	0	0	0	0	0	0	0
21	0		0	21	1	0	1	0	0	0	0	0	0	0	0	0	1	0	0	1	0	0	0	0	2	2	2	1	1	0	0	1	0	1	0	0	0	0	0	1	0	0	0	1	1	1	0	0	0
7	0	WDR41	0	7	0	1	0	0	0	0	0	0	0	0	0	1	0	0	0	0	0	0	0	0	0	0	1	0	0	1	1	0	0	0	1	0	0	0	0	0	0	0	0	0	0	0	0	0	0
25	0	UTY	0	25	1	0	0	0	0	0	0	0	0	0	2	0	1	0	0	1	0	0	0	0	1	0	0	0	0	0	0	3	0	0	2	1	0	0	0	1	0	0	0	1	0	0	0	0	0
41	0	ANXA8	0	41	2	0	0	0	0	1	0	0	0	0	0	1	1	0	0	3	0	1	0	0	1	5	3	1	1	0	1	2	0	0	1	1	0	0	0	0	0	1	0	0	0	1	0	0	1
123	0	TUT1	0	123	1	3	8	1	1	0	2	1	4	0	1	0	1	0	1	3	0	0	0	0	9	3	2	6	7	6	1	4	0	4	5	5	1	2	1	1	2	0	1	0	1	0	1	0	5
17	0	CACNA1A	0	17	0	0	0	0	0	0	0	0	0	0	0	0	0	0	0	0	0	0	0	0	0	1	4	0	0	1	0	1	0	0	0	0	0	0	0	0	0	2	0	0	1	0	0	0	1
14	0	RHCE	0	14	0	0	0	0	0	0	1	1	0	0	0	0	0	0	0	1	0	0	0	0	2	0	0	0	1	1	0	0	0	0	0	0	0	0	0	0	1	0	0	0	0	0	0	0	0
3	0	SLC41A3	0	3	0	0	0	0	0	0	0	0	0	0	0	0	0	0	0	0	0	0	0	0	0	0	0	0	1	0	1	0	0	0	0	0	0	0	0	0	0	0	0	0	0	0	0	0	0
43	0	ABO	0	43	2	2	0	0	0	0	0	0	1	0	0	0	0	0	0	0	0	0	0	0	3	1	0	1	1	4	2	0	0	0	2	1	0	0	0	0	2	0	0	0	0	0	0	0	4
85	0		4	81	4	0	1	0	0	1	0	1	1	0	1	0	2	1	0	3	1	0	0	0	1	4	4	3	1	6	2	1	0	3	2	0	1	0	0	0	2	1	0	0	1	1	0	1	6
221	0	LAMB4	0	221	9	9	4	1	0	4	1	3	1	0	1	2	2	0	4	11	0	1	1	0	14	9	17	8	6	12	5	5	0	6	8	1	1	0	2	0	1	0	1	1	2	0	3	0	9
62	0	GJD4	0	62	0	3	2	0	0	0	1	0	0	0	0	0	1	0	0	2	0	1	0	1	0	1	3	0	1	1	1	2	0	4	4	4	0	1	2	1	0	1	0	0	0	2	1	1	0
101	0	EXOC3L4	2	99	1	2	3	0	1	0	0	0	0	0	0	0	0	3	1	5	0	1	0	0	3	9	7	4	1	3	4	3	0	2	2	2	0	1	2	1	1	1	1	0	1	0	1	1	4
40	0	HSDL2	0	40	1	1	2	0	0	0	1	0	1	1	0	0	0	0	0	1	0	0	0	0	3	1	0	0	3	0	0	2	0	0	2	1	0	0	0	1	0	0	0	2	1	0	1	0	2
62	0	TSTD2	0	62	1	0	2	0	0	0	0	0	1	1	0	0	1	0	0	0	1	1	0	0	1	0	2	5	2	1	0	0	0	1	0	2	0	2	0	1	0	1	0	1	1	1	0	1	4
32	0	BCR-ABL1	0	32	3	2	0	0	0	0	0	2	1	0	0	0	1	0	0	1	0	0	0	1	2	2	2	1	3	0	2	1	0	1	1	0	0	0	0	0	0	1	0	0	1	0	0	0	2
83	0	ZNF513	0	83	1	7	2	0	0	1	1	1	0	1	0	0	0	0	1	2	0	0	0	0	6	6	6	4	3	1	0	3	0	0	3	2	1	0	0	1	0	0	0	1	0	4	1	0	1
110	0	RBM25	4	106	4	5	2	0	1	1	0	0	2	0	1	2	2	1	1	0	0	1	0	0	5	3	4	2	2	1	1	2	0	1	8	3	1	1	0	2	1	1	0	0	3	1	1	2	4
11	0	ND1	0	11	0	1	1	0	0	0	0	0	0	0	0	1	0	0	0	1	0	0	0	0	0	0	0	0	0	0	0	2	0	0	0	0	0	0	0	0	0	0	0	0	0	0	0	0	1
72	0	DDX19B	0	72	0	1	3	1	0	1	2	1	1	1	0	1	1	1	0	2	0	1	0	0	4	1	4	1	3	2	1	3	0	1	2	2	0	0	2	1	0	0	0	0	1	0	0	0	4
25	0		0	25	0	0	1	0	0	0	0	0	1	0	0	0	0	0	0	0	0	0	0	0	1	2	0	4	4	0	2	0	0	0	0	0	0	0	0	1	0	0	0	0	0	0	0	0	0
32	0	PHF14	0	32	1	1	2	0	0	0	0	1	0	0	0	0	0	1	0	1	0	0	0	0	4	2	0	2	4	1	1	2	0	0	0	0	0	1	0	0	0	0	0	0	0	0	0	0	1
30	0		0	30	0	0	1	0	0	0	0	0	0	1	0	0	0	0	1	1	0	0	0	0	1	2	3	0	2	2	1	2	0	2	1	1	0	0	0	0	0	0	0	0	0	0	0	0	0
6	0	LMBR1L	0	6	0	0	0	0	0	0	0	0	0	0	0	0	0	0	0	0	0	0	0	0	0	1	0	0	0	1	0	0	0	1	0	0	0	0	0	0	0	0	0	0	0	0	1	0	0
51	0	CDRT1	0	51	2	1	4	1	0	0	0	0	1	0	1	1	0	1	1	3	0	1	0	0	2	2	5	0	1	3	0	3	0	2	1	0	0	1	0	0	0	0	0	0	0	0	1	1	2
26	0	APOL4	0	26	0	2	0	0	0	0	1	0	0	0	0	0	0	2	0	0	0	0	0	0	0	1	4	1	1	2	0	0	0	1	0	0	0	0	0	0	0	0	0	0	0	0	0	0	1
14	0	BASH	0	14	0	2	1	0	0	0	0	0	0	0	0	0	0	0	0	0	0	0	0	0	2	0	1	1	0	1	0	0	0	0	1	1	0	0	0	0	0	0	0	0	0	0	0	0	1
13	0		0	13	0	1	0	0	1	0	0	0	0	0	0	0	0	0	0	0	0	0	0	0	0	0	0	0	0	0	1	0	0	0	0	1	0	1	0	0	0	0	0	1	1	0	0	0	1
2	0	GRM8	0	2	0	0	0	0	0	0	0	0	0	0	0	0	0	0	1	0	0	0	0	0	0	0	0	0	0	0	0	0	0	0	0	0	1	0	0	0	0	0	0	0	0	0	0	0	0
33	0	SULT1A1	0	33	5	2	0	0	0	0	1	0	0	0	0	0	0	0	0	2	0	0	0	0	1	0	2	0	0	1	0	1	0	3	0	1	0	0	0	0	0	0	0	0	0	1	1	0	2
11	0	GLYCTK	0	11	0	2	0	0	0	0	0	0	0	1	0	0	0	1	0	0	0	0	0	0	1	2	0	0	0	0	1	0	0	0	0	0	0	0	0	1	0	0	0	0	0	0	0	0	0
21	0		4	17	0	0	0	2	1	1	0	0	0	0	0	0	0	0	0	0	1	0	0	0	2	0	1	0	0	0	1	1	0	0	0	0	2	0	0	0	0	0	0	1	0	0	0	0	0
33	0	WNT5B	0	33	1	0	1	0	0	0	0	0	2	0	0	0	0	1	0	0	0	0	0	0	2	2	1	2	1	1	1	1	0	2	0	0	0	0	0	1	1	0	0	1	0	0	0	1	1
23	0	MRPL43	0	23	0	2	0	0	0	1	0	0	1	0	0	0	0	0	0	0	0	0	0	0	1	0	1	1	1	0	0	0	0	3	1	1	0	0	0	0	0	1	0	0	0	0	0	1	0
19	0	MAST4	0	19	0	0	0	0	0	0	0	0	0	0	0	0	0	0	0	0	0	0	0	1	1	0	0	1	0	0	2	0	0	0	1	3	0	0	1	0	0	0	0	0	0	0	1	0	0
94	0	NFS1	4	90	3	0	1	0	0	0	0	1	1	0	1	0	1	0	0	4	0	1	0	1	3	3	5	3	5	5	3	2	0	3	1	6	1	0	2	1	0	0	0	1	0	0	1	0	3
57	0	TCF7L2	0	57	0	1	0	0	1	1	1	1	1	0	0	0	0	0	1	1	0	0	0	1	4	5	1	2	2	4	5	0	0	1	1	0	0	1	0	0	0	1	0	0	1	1	0	0	4
12	0	C12orf54	0	12	0	0	0	0	0	0	0	0	0	0	0	0	0	0	0	0	0	0	0	1	0	0	1	1	0	0	0	0	0	0	0	0	0	0	0	0	0	0	0	0	0	0	0	0	1
13	0	FN1	0	13	0	0	1	0	0	0	0	0	0	0	0	0	0	0	0	0	0	0	0	0	2	0	0	1	0	0	0	0	0	0	2	0	0	0	0	0	1	0	0	1	0	0	0	0	0
12	0	ERO1L	0	12	1	0	0	0	0	0	0	0	0	0	0	0	0	0	0	2	0	0	0	0	0	1	1	0	0	0	0	0	0	2	0	0	0	0	0	0	0	0	0	0	0	0	0	0	0
16	0	HCR	0	16	0	1	0	0	0	0	0	1	0	0	0	0	0	0	0	0	0	1	0	0	0	0	0	0	1	0	0	0	0	1	1	0	0	2	0	0	0	0	1	0	1	0	0	0	1
63	0	WIPI2	4	59	2	1	0	1	0	0	0	5	0	1	0	3	0	1	0	0	0	0	0	1	3	4	2	2	3	1	3	3	0	1	1	3	0	1	1	0	2	0	1	0	0	0	0	0	2
70	0	OLFM1	0	70	1	0	2	0	0	0	1	1	0	0	0	0	0	0	3	1	0	2	1	1	3	2	1	1	4	2	2	1	0	6	1	1	0	0	0	0	0	0	0	1	1	0	1	0	2
18	0	SNX11	4	14	1	1	0	0	0	0	0	0	1	0	0	0	0	2	0	0	0	0	0	0	2	0	0	0	0	0	1	1	0	0	0	0	0	0	1	0	0	1	0	0	0	0	2	0	0
15	0	PARP10	0	15	1	0	0	0	1	0	0	0	0	0	0	1	0	0	0	0	0	0	0	0	2	0	0	1	1	2	2	0	0	0	0	0	0	0	0	0	0	0	0	0	0	0	0	0	0
31	0	SLC4A3	0	31	4	1	2	1	0	0	0	0	0	0	0	0	0	0	0	0	0	2	0	0	1	0	0	1	1	2	1	1	0	2	0	2	0	0	0	0	0	0	0	0	0	0	0	0	3
31	0	RAPGEF3	0	31	2	2	1	0	0	1	0	0	0	0	0	0	0	0	0	1	0	0	0	0	1	1	1	1	2	0	0	1	0	1	0	1	1	1	0	1	2	0	0	0	0	0	1	1	1
45	0	SLC35A2	0	45	0	0	0	0	0	0	0	2	0	0	0	0	0	1	0	1	0	0	0	0	0	1	4	1	1	6	3	0	0	0	1	0	0	1	0	0	0	0	2	0	0	0	0	1	3
67	0	SLC44A2	0	67	0	0	0	2	0	0	1	1	0	0	0	0	0	2	0	2	0	1	1	0	3	1	0	3	3	4	3	2	0	2	0	1	0	0	2	0	1	2	1	0	0	0	1	1	1
22	0	ING2	0	22	0	0	0	0	1	0	1	0	0	0	0	0	0	0	0	1	0	0	0	0	0	0	1	1	1	1	1	0	0	0	0	0	0	1	0	1	0	0	0	0	0	0	0	0	0
66	0	COL9A2	4	62	2	4	0	0	1	0	1	0	0	0	0	0	0	1	0	4	0	0	0	0	3	1	2	1	3	1	0	0	0	1	3	1	0	3	2	1	0	0	0	0	0	1	0	1	4
56	0	DKFZp761I2124	0	56	5	2	1	0	0	0	0	0	0	1	0	0	0	0	1	0	0	0	0	0	4	3	1	0	1	2	1	4	0	3	0	0	2	0	0	0	0	1	0	1	0	2	1	0	1
7	0	ND1	0	7	0	0	0	0	0	0	0	0	0	0	0	0	0	0	0	2	0	0	0	0	0	0	0	0	0	0	0	0	0	0	0	0	0	0	0	0	0	0	0	0	0	0	0	0	1
7	0		0	7	0	0	0	0	0	0	0	1	0	0	0	0	0	0	0	0	0	0	0	0	0	0	0	1	1	0	0	0	0	0	0	0	0	0	0	0	0	0	0	0	0	0	1	0	0
149	0	ATP7B	8	141	1	6	4	2	1	0	2	1	0	0	0	1	3	0	1	5	0	1	0	0	7	5	4	6	6	4	10	1	0	4	4	1	0	0	1	2	0	1	0	0	0	1	0	4	3
247	0	PCM1	8	239	4	7	7	2	1	0	2	2	1	0	0	2	1	2	0	6	1	1	1	1	10	6	10	15	8	5	5	13	0	10	6	7	0	1	0	1	4	2	0	0	2	6	1	2	10
2	0	CYTB	0	2	0	0	0	0	0	0	0	0	0	0	0	0	0	0	0	0	0	0	0	0	1	1	0	0	0	0	0	0	0	0	0	0	0	0	0	0	0	0	0	0	0	0	0	0	0
20	0	ACOT2	0	20	1	0	0	0	0	0	0	0	0	1	0	0	0	1	0	0	0	0	0	0	5	0	2	3	0	0	0	0	0	0	0	1	0	0	0	1	0	0	1	0	0	1	0	0	0
47	0		8	39	3	0	1	0	0	0	0	1	0	0	0	1	0	0	0	1	0	0	0	0	0	2	2	0	2	0	1	2	0	2	2	0	0	0	1	1	0	0	0	0	0	1	0	1	0
425	0	MAP4	12	413	15	17	12	2	1	3	2	1	5	1	1	4	8	5	1	12	0	0	1	2	14	15	14	12	23	12	18	9	0	15	8	10	1	0	3	8	9	3	1	0	1	8	2	1	9
2	0	COPS5	0	2	0	0	0	0	0	0	0	0	0	0	0	0	0	0	0	0	0	0	0	0	0	1	0	0	0	0	0	0	0	0	0	1	0	0	0	0	0	0	0	0	0	0	0	0	0
12	0	ABCB6	0	12	0	0	0	0	0	0	0	0	0	0	0	0	0	1	0	0	0	0	0	0	0	0	0	0	1	1	0	0	0	1	0	1	0	0	1	0	0	0	0	0	0	0	1	0	0
37	0	NR1H3	0	37	1	1	1	0	0	0	0	1	0	0	0	2	0	0	0	0	1	0	0	0	3	0	3	1	4	0	0	0	0	1	1	1	0	0	0	0	0	1	0	0	0	0	0	0	2
14	0	HLA-DRB1	0	14	0	1	0	0	1	0	0	1	0	0	0	0	0	0	0	0	0	0	0	0	0	1	0	0	1	1	0	0	0	0	1	0	0	0	0	0	0	0	0	0	0	0	0	0	1
11	0	DST	0	11	0	0	0	0	0	0	0	0	0	0	0	0	0	0	0	0	0	0	0	0	2	0	1	1	0	1	0	0	0	0	0	1	0	0	0	0	0	0	0	0	0	0	0	0	0
9	0	SS18	0	9	0	0	0	0	0	0	0	0	1	0	0	0	0	1	0	0	0	0	0	0	0	0	1	0	1	0	0	0	0	1	2	0	0	0	0	0	0	0	0	0	0	0	0	0	1
6	0	NOSTRIN	0	6	0	0	0	0	0	0	0	0	0	0	0	0	0	0	0	0	0	0	0	0	0	0	0	0	0	0	0	0	0	0	0	1	0	0	0	0	0	0	0	0	0	0	0	0	0
48	0		0	48	0	2	1	0	1	0	1	0	2	0	0	0	0	0	1	4	0	1	0	0	8	1	2	2	2	6	5	0	0	0	0	0	0	0	0	0	0	0	0	0	1	0	0	0	0
12	0	C3orf56	0	12	2	1	1	0	0	0	0	0	0	0	0	0	0	0	1	0	0	1	0	0	0	1	0	1	0	0	1	0	0	0	0	0	0	0	0	0	0	0	0	0	0	0	0	0	0
5	0	ATP8	0	5	0	0	0	0	0	0	0	0	0	0	0	0	0	0	0	0	0	0	0	0	0	0	0	0	0	0	0	0	0	1	0	0	0	0	0	2	0	0	0	0	0	0	0	0	0
4	0	HLA-C	0	4	0	1	0	0	0	0	0	0	0	0	0	0	0	0	0	0	0	0	0	0	0	0	0	0	0	2	0	0	0	0	0	0	0	0	0	0	0	0	0	0	0	0	0	0	0
1	0	COX3	0	1	0	0	0	0	0	0	0	0	0	0	0	0	0	0	0	0	0	0	0	0	1	0	0	0	0	0	0	0	0	0	0	0	0	0	0	0	0	0	0	0	0	0	0	0	0
68	0	HSF4	0	68	3	2	1	2	1	2	0	0	0	0	0	0	0	1	0	2	0	1	0	0	4	2	1	5	1	2	2	1	0	2	1	0	0	0	1	1	2	0	0	0	0	1	1	0	3
7	0	LRRC55	0	7	2	0	1	0	0	0	0	0	0	0	0	0	0	0	0	0	0	0	0	0	0	0	1	0	0	0	0	0	0	0	1	0	0	0	0	0	0	0	0	0	1	0	0	0	0
75	0	SHOC2	2	73	1	2	5	0	0	0	1	0	0	0	0	0	1	1	1	2	0	0	0	0	1	4	3	3	2	3	2	3	0	3	2	1	0	1	0	1	0	1	1	0	1	1	0	0	2
243	0	POLR1A	4	239	3	7	3	0	1	3	4	1	4	2	5	3	0	2	1	13	2	1	3	1	11	7	5	9	7	8	5	5	0	12	8	5	0	1	2	5	3	1	0	1	1	0	0	2	8
88	0	PACS2	0	88	4	1	1	0	1	0	3	1	1	0	0	1	4	0	0	3	0	0	0	1	5	2	5	5	8	7	2	3	0	0	5	1	0	0	1	1	0	0	0	1	0	3	1	0	0
146	0	LOC101929070	0	146	4	2	0	1	1	0	2	0	3	0	0	0	0	2	0	7	0	0	1	1	11	5	6	1	7	5	3	5	0	6	3	2	3	0	0	1	1	3	1	1	1	1	1	2	3
18	0	HLA-B	0	18	1	1	1	0	0	0	0	0	0	0	0	1	0	0	0	0	0	0	0	0	1	0	1	0	0	3	0	0	0	0	1	1	0	0	0	0	0	0	0	0	0	0	0	0	1
12	0	HLA-C	0	12	0	0	0	0	0	0	0	0	0	0	0	1	0	0	0	0	0	0	0	0	1	0	1	0	0	1	0	0	0	0	0	0	0	0	0	0	0	1	0	0	0	0	0	0	0
10	0	USP9X	0	10	0	0	0	0	0	0	0	0	0	0	0	0	0	0	1	0	0	0	0	0	0	0	0	0	0	1	1	0	0	0	1	1	0	0	0	0	0	0	0	0	0	0	0	0	2
296	0	ZSWIM8	16	280	12	13	10	1	2	1	0	1	2	0	1	2	4	2	4	14	0	2	1	2	24	14	11	14	17	12	9	8	0	5	8	4	4	1	1	2	1	5	0	1	0	1	1	2	8
60	0	DBN1	0	60	0	3	1	0	0	0	0	1	1	0	0	0	1	0	0	0	0	0	0	1	4	2	2	5	5	1	3	3	0	0	2	0	0	1	1	0	1	1	0	0	0	0	0	0	2
39	0	SLC43A2	0	39	1	3	1	0	0	0	0	2	0	0	0	0	0	0	0	2	0	0	0	0	5	1	2	2	1	0	0	0	0	0	1	0	0	0	0	0	0	1	1	0	1	0	0	0	1
94	0	SUN1	0	94	3	6	2	1	0	0	0	0	0	0	1	0	1	0	0	6	0	1	0	0	7	2	5	3	4	1	3	5	0	3	3	0	0	1	0	1	0	1	0	0	0	0	0	1	3
402	0	CHD6	0	402	7	16	5	1	2	3	2	4	6	0	0	1	4	2	6	13	1	1	0	1	13	12	10	18	15	14	14	6	0	11	12	20	1	3	1	4	3	2	3	1	3	4	3	2	12
120	0	DUS1L	0	120	1	1	2	1	0	0	1	0	2	0	2	0	0	1	2	9	0	0	0	0	11	2	5	6	5	3	3	5	0	4	5	1	0	0	0	0	0	3	0	0	0	0	2	0	3
128	0	TOP3A	0	128	9	2	4	2	0	3	1	1	3	0	0	1	0	2	2	5	2	1	1	1	5	4	5	3	6	3	1	2	0	3	7	2	1	1	0	1	0	1	1	0	0	2	0	3	3
9	0	TVP23C-CDRT4	0	9	0	1	1	0	0	0	0	0	0	0	0	0	1	0	0	0	0	0	0	0	0	0	1	1	0	1	0	0	0	0	1	1	0	0	0	0	0	0	1	0	0	0	0	0	0
8	0	SLC25A17	0	8	0	1	0	0	0	0	0	0	1	0	0	0	0	0	0	0	0	0	0	0	0	0	0	1	1	0	0	0	0	0	0	0	0	0	0	0	0	0	0	0	0	0	0	0	0
3	0		0	3	0	0	0	0	0	0	0	0	0	0	0	0	0	0	0	0	0	0	0	0	1	0	0	0	0	0	0	0	0	0	0	0	0	0	0	0	0	0	0	0	1	0	0	0	0
38	0		2	36	1	0	1	0	0	0	0	0	0	0	0	0	1	1	1	0	0	0	0	1	2	2	0	1	3	2	1	2	0	1	1	0	0	0	1	0	0	1	0	0	1	1	1	0	1
91	0	KCNC2	0	91	2	4	2	1	1	1	2	0	2	1	0	2	0	1	0	3	0	0	0	0	4	3	5	4	5	3	1	2	0	4	2	1	0	0	0	0	1	1	1	0	0	0	1	0	2
99	0	CCDC78	0	99	2	3	0	0	1	1	1	0	1	1	0	0	0	1	1	6	0	1	0	0	5	2	2	2	6	4	6	7	0	1	3	1	1	1	2	1	0	0	0	0	0	1	1	0	3
5	0	HLA-DRB1	0	5	0	0	0	0	0	0	0	0	0	0	0	0	0	0	0	0	0	0	0	0	0	0	1	0	0	1	0	0	0	0	0	0	0	0	0	1	0	0	0	0	0	0	0	0	0
5	0	PATL2	0	5	0	0	0	0	0	0	1	1	0	0	0	0	0	0	0	0	0	1	0	0	0	0	0	0	0	0	0	0	0	0	0	1	0	0	0	0	0	0	0	0	0	0	0	0	0
3	0	THY1	0	3	0	0	0	0	0	0	0	0	0	0	0	0	0	0	0	0	0	0	0	0	0	0	1	0	0	0	0	0	0	0	0	1	0	0	0	0	0	0	0	0	0	0	0	0	0
41	0	ANXA10	0	41	2	1	1	0	2	0	0	0	0	0	0	0	1	1	0	0	0	0	0	0	4	1	3	3	3	0	3	3	0	2	0	1	1	0	0	0	0	1	0	1	0	1	0	0	0
37	0	TMCO1	0	37	2	0	1	0	0	0	0	1	1	0	0	0	0	0	0	2	0	0	0	1	2	1	1	3	1	1	0	0	0	2	0	0	0	0	0	1	0	0	0	0	0	1	1	1	4
36	0	CASP8	0	36	0	0	0	0	0	0	0	0	0	1	0	0	1	1	0	1	0	0	0	0	3	2	1	3	1	1	1	2	0	1	0	1	0	0	0	1	0	1	0	0	1	0	0	1	0
60	0	DMAP1	8	52	3	4	1	0	0	0	0	0	0	0	0	1	0	0	0	5	0	1	0	0	2	2	0	0	1	1	2	2	0	2	2	1	1	0	1	1	0	0	0	0	0	0	0	0	4
90	0		0	90	3	1	1	1	4	2	0	0	0	0	0	1	0	0	1	2	0	0	0	1	3	2	5	2	4	1	3	4	0	1	1	2	1	0	2	2	0	1	0	0	1	3	0	0	5
22	0	PLCG1	0	22	0	0	1	0	0	0	0	0	0	0	0	0	0	0	0	1	0	0	0	0	2	1	3	1	0	1	1	2	0	1	0	0	0	1	0	0	1	1	0	0	1	0	0	1	0
71	0	C15orf20	0	71	4	2	0	1	0	0	1	0	0	1	0	1	0	1	2	5	0	0	0	0	4	4	3	3	3	3	2	2	0	0	3	1	0	1	0	0	0	2	0	0	0	0	3	0	2
19	0	ENTPD5	0	19	1	0	3	0	0	0	0	0	0	0	0	1	0	0	0	0	0	0	0	0	2	2	1	1	1	1	0	0	0	1	0	0	0	0	0	0	0	0	1	0	0	0	1	0	0
22	0	SNCAIP	0	22	0	1	0	0	0	0	1	1	0	0	0	1	0	0	0	0	0	0	0	0	2	0	1	1	1	0	1	1	0	1	0	1	0	0	0	1	0	0	0	0	0	0	0	0	0
106	0	ZNF484	0	106	3	1	1	1	0	1	0	0	0	0	2	2	0	0	1	3	0	0	0	0	6	5	5	2	2	6	3	2	0	4	2	3	1	2	0	0	1	4	0	0	1	1	0	3	3
64	0	BHMT	4	60	3	0	0	1	0	2	0	1	0	1	2	0	0	0	0	2	0	1	0	0	2	2	1	2	5	3	0	0	0	3	2	1	1	0	1	0	1	2	1	1	1	0	0	0	0
59	0	PTH1R	0	59	4	2	0	0	1	0	1	2	1	1	0	2	1	0	0	2	0	0	0	0	1	1	2	2	3	2	3	3	0	0	0	3	0	1	0	0	0	0	0	1	1	1	0	0	1
4	0	HLA-DRB6	0	4	0	0	0	0	0	0	0	0	0	0	0	0	0	0	0	0	0	0	0	0	0	1	0	0	1	0	0	0	0	0	0	1	0	0	0	1	0	0	0	0	0	0	0	0	0
6	0	HLA-DRB1	0	6	0	0	0	0	0	0	0	0	0	0	0	0	0	0	0	0	0	0	0	0	0	0	0	1	0	1	0	0	0	0	0	1	0	0	0	0	0	0	0	0	0	0	0	0	0
28	0	ABI2	4	24	0	1	0	0	0	0	0	0	0	0	0	0	0	0	1	3	0	0	0	0	1	1	1	0	0	2	0	0	0	1	2	1	0	0	0	1	1	1	0	0	0	0	0	0	3
72	0	AP2M1	0	72	3	4	1	0	1	0	0	1	0	0	0	1	1	0	0	4	0	0	0	0	3	5	5	5	2	1	1	7	0	2	1	0	0	0	1	0	0	0	0	0	0	0	0	0	0
44	0	SAMM50	0	44	0	2	1	0	0	0	0	0	0	1	0	0	0	0	1	0	0	0	1	0	3	2	0	1	2	0	2	2	0	2	3	0	0	0	0	0	0	1	0	2	0	0	0	0	1
43	0	TSPY8	0	43	2	1	0	1	0	1	0	0	0	1	0	0	1	0	0	2	0	0	0	0	2	1	0	2	0	2	2	1	0	2	1	1	0	1	1	0	0	2	0	0	0	0	1	1	1
50	0	EPHA6	0	50	1	0	3	0	0	0	2	1	1	0	0	1	0	0	1	1	0	0	0	0	2	2	1	0	1	1	0	6	0	1	0	1	1	0	0	0	0	1	0	1	0	0	0	2	2
64	0		0	64	0	2	4	0	1	0	0	0	0	0	0	1	2	0	1	2	0	0	0	0	1	2	3	0	5	0	3	0	0	0	1	2	0	0	0	2	1	1	0	0	1	1	0	0	2
112	0	MAPT	4	108	5	3	2	1	0	1	1	1	2	0	0	3	4	1	1	7	0	1	0	0	3	8	4	5	8	4	3	3	0	2	3	2	0	2	0	0	0	0	0	0	0	1	0	0	4
72	0	ZNF683	4	68	2	3	1	0	0	0	1	1	0	0	0	0	0	0	1	1	1	0	1	1	4	3	2	5	6	0	5	3	0	1	1	4	0	0	0	2	0	0	0	1	0	1	1	0	5
36	0	CANT1	8	28	2	1	1	0	0	1	0	0	0	1	0	0	0	0	0	0	0	0	0	0	1	3	0	4	1	0	2	1	0	1	0	1	0	0	1	0	0	1	0	0	0	0	0	0	0
17	0	HLA-A	0	17	0	2	1	0	0	1	0	1	0	0	0	0	0	0	1	1	0	0	0	0	1	0	3	1	0	1	0	0	0	0	1	0	0	0	0	0	0	0	0	0	0	0	0	0	0
118	0		0	118	4	5	5	1	2	0	1	2	1	0	1	1	2	0	1	2	0	2	0	0	4	2	4	3	7	1	5	5	0	3	1	2	1	3	2	2	1	0	0	0	2	1	1	0	5
15	0	NME2	0	15	0	1	0	1	0	0	0	1	0	0	0	0	0	1	0	1	0	0	0	0	0	0	0	1	0	0	1	0	0	1	1	0	0	0	0	0	0	0	0	0	1	0	1	0	0
619	0	TNRC18	16	603	9	11	18	3	4	4	9	7	4	3	2	1	11	5	3	14	1	2	1	2	24	23	27	49	25	27	16	11	0	15	15	18	3	3	6	5	5	9	2	6	4	4	4	8	15
23	0	C7orf33	0	23	1	0	2	0	1	0	0	0	0	0	0	0	0	0	0	3	0	0	0	0	5	2	1	0	4	0	1	0	0	0	0	0	0	0	0	0	0	0	0	0	0	0	0	0	0
27	0		0	27	1	1	1	0	0	0	0	0	0	0	0	0	0	0	0	0	0	0	0	0	1	3	1	1	1	1	1	1	0	0	0	1	0	0	0	0	1	0	0	0	0	0	0	1	0
69	0	C9orf156	4	65	2	3	2	0	0	2	1	1	0	2	1	0	1	2	0	3	0	0	0	2	4	2	6	6	4	1	2	1	0	2	0	1	1	0	0	0	0	2	0	0	0	0	0	0	2
20	0	EIF3C	0	20	0	1	0	0	0	0	0	0	1	0	0	0	0	0	0	0	0	0	0	0	3	1	1	2	1	1	1	0	0	1	0	0	0	0	0	0	0	1	0	0	0	0	1	0	0
54	0	OXSM	0	54	2	1	0	0	0	2	1	0	1	0	1	0	0	0	0	4	0	0	1	0	2	1	7	1	4	2	3	2	0	3	2	2	1	0	0	0	0	0	1	0	1	0	0	0	2
21	0	ABO	0	21	0	2	0	0	0	0	0	0	0	0	0	1	0	0	1	0	0	1	0	0	1	1	0	1	1	0	0	0	0	0	0	1	0	0	0	0	0	0	0	0	0	0	0	0	2
85	0	CPNE7	0	85	5	1	1	0	0	0	0	1	0	0	0	0	0	0	0	0	0	0	0	1	2	5	4	7	5	6	2	2	0	3	2	2	0	0	1	1	0	0	0	0	1	0	0	0	2
25	0	PTHLH	0	25	0	0	0	0	0	0	0	0	0	0	0	0	0	0	1	1	0	0	0	0	0	1	1	0	1	1	1	3	0	1	0	1	0	2	0	1	0	0	0	0	0	0	0	0	0
219	0	MAGI1	4	215	6	4	12	0	0	1	1	0	3	1	1	1	3	1	0	6	1	1	0	0	4	8	1	10	12	3	7	7	0	1	8	13	2	1	1	0	2	2	2	2	1	1	1	1	10
20	0	SMEK1	2	18	1	1	0	0	0	0	0	0	0	0	0	0	0	0	0	0	0	0	0	0	0	2	0	1	2	2	0	1	0	0	0	0	1	0	0	0	0	0	0	0	0	0	0	0	0
2	0	SERPINA3	0	2	0	0	0	0	0	0	0	0	0	0	0	0	0	0	0	0	0	0	0	0	0	0	0	1	0	0	0	0	0	0	0	0	0	0	0	0	0	0	0	0	0	0	0	0	0
103	0	SPIDR	0	103	2	3	3	1	0	0	0	1	0	0	0	1	1	1	4	3	0	1	0	1	3	6	4	2	6	3	0	3	0	3	3	3	1	0	0	0	3	1	1	0	1	1	1	0	5
69	0		0	69	3	1	1	0	1	0	0	1	2	0	0	0	2	0	0	1	0	1	0	0	2	7	4	4	1	3	4	1	0	1	1	3	1	0	0	1	1	1	0	0	1	0	0	1	0
34	0	keratin	4	30	1	0	1	0	0	0	0	0	1	0	0	0	0	0	1	2	0	2	0	0	1	1	3	0	2	0	2	0	0	1	0	0	0	0	0	0	1	1	0	0	0	1	0	0	1
11	0	DHPS	0	11	0	1	1	0	0	0	0	0	0	0	0	0	0	0	0	0	0	0	0	0	0	0	0	0	1	1	0	2	0	0	0	0	0	0	0	0	0	0	0	0	0	0	0	0	1
55	0	RIBC2	0	55	1	0	1	0	1	0	0	0	0	0	1	0	1	0	0	3	0	0	0	1	0	2	3	0	3	2	1	2	0	1	3	2	0	0	2	1	0	0	1	0	0	1	1	0	3
22	0	HLA-A	0	22	0	1	0	0	1	1	0	1	0	0	0	0	0	0	0	2	1	0	0	0	1	2	1	1	3	0	0	2	0	0	0	0	0	0	0	0	0	0	0	0	0	0	0	0	0
7	0	HLA-A	0	7	0	0	0	0	0	0	0	0	0	0	0	0	0	0	0	1	0	0	0	0	0	1	0	0	0	0	1	0	0	0	1	0	0	0	0	1	0	0	0	0	0	0	0	0	1
31	0	ABO	0	31	2	2	0	0	0	0	0	1	0	0	0	1	0	0	1	0	0	1	0	0	4	1	0	2	1	1	1	1	0	0	0	0	0	0	0	0	1	0	0	0	0	0	0	0	4
59	0	KCTD10	0	59	1	2	2	1	0	0	0	0	0	0	0	0	0	0	0	2	0	0	0	0	2	4	0	2	4	0	1	2	0	2	2	0	0	1	0	0	0	1	0	0	0	1	1	2	3
33	0	CCNF	0	33	1	0	0	0	0	0	2	0	0	0	1	1	0	0	0	2	0	0	0	0	0	0	1	2	2	1	2	1	0	1	2	0	0	1	0	0	0	0	0	1	1	1	0	0	1
71	0	LOC101928058	0	71	1	1	0	0	0	0	3	0	1	0	0	0	0	0	1	5	1	0	0	0	3	2	6	4	4	2	4	2	0	1	4	1	0	0	1	0	0	1	0	0	1	0	0	0	4
23	0	PAQR6	0	23	2	0	1	0	0	0	0	0	0	0	0	0	0	0	0	0	0	1	0	0	0	1	0	3	2	1	0	1	0	1	1	0	1	0	0	0	0	0	0	0	0	0	0	0	2
5	0		0	5	0	0	1	0	1	0	0	0	0	0	0	0	0	0	0	1	0	0	0	0	0	0	0	1	1	0	0	0	0	0	0	0	0	0	0	0	0	0	0	0	0	0	0	0	0
4	0	KANSL3	0	4	0	0	0	0	0	0	0	0	0	0	0	0	0	0	0	1	0	0	0	0	1	0	1	0	0	0	1	0	0	0	0	0	0	0	0	0	0	0	0	0	0	0	0	0	0
62	0	DMAP1	0	62	3	6	1	0	0	0	0	0	0	0	0	1	0	0	1	3	0	1	0	0	2	2	0	0	2	2	4	2	0	2	4	1	1	0	1	1	0	0	0	0	0	0	0	0	0
6	0	ATP6	0	6	1	0	1	0	0	0	0	0	0	0	0	0	0	0	0	0	0	0	0	0	1	0	0	1	0	0	0	0	0	1	0	0	0	0	0	0	0	0	0	0	0	0	0	0	0
51	0		0	51	3	1	0	0	0	0	2	1	0	0	0	0	1	2	0	0	0	0	0	0	1	1	5	2	3	0	1	3	0	0	0	1	1	0	0	0	0	1	1	1	0	1	1	1	2
12	0	HEXA	0	12	0	0	0	0	0	0	0	0	0	0	0	0	0	0	0	0	0	0	0	0	0	0	1	0	1	1	0	0	0	0	1	0	0	0	0	1	0	1	1	0	0	0	0	0	1
32	0	PLXNB2	0	32	1	0	0	0	0	0	0	0	1	0	0	0	0	0	0	1	0	0	0	0	1	0	5	2	3	2	4	1	0	0	1	0	0	0	1	0	0	1	0	0	1	0	0	0	1
12	0	GSTZ1	0	12	0	0	1	1	0	0	0	0	0	0	0	0	0	0	0	0	0	0	0	0	0	3	1	1	1	0	0	0	0	0	0	0	0	1	0	0	0	0	0	0	0	0	0	0	0
174	0	CYFIP2	0	174	4	6	3	1	1	1	2	1	0	1	0	0	0	1	1	5	0	0	0	1	4	9	8	5	4	5	10	4	0	4	4	6	1	0	0	1	2	4	2	1	2	1	1	3	4
21	0	METTL21A	0	21	0	0	0	0	0	1	1	0	1	0	0	0	0	0	0	1	0	0	0	0	1	0	0	1	0	1	0	1	0	2	1	2	0	0	0	0	0	0	0	0	0	1	0	1	1
81	0		0	81	2	0	1	0	1	1	0	3	1	0	0	0	1	2	0	3	0	0	0	0	2	2	3	2	3	3	5	2	0	2	2	2	0	0	1	1	1	0	1	0	0	0	0	1	2
15	0	HLA-A	0	15	0	1	1	0	0	0	0	1	0	0	0	0	0	1	0	0	0	1	0	0	1	0	2	0	0	0	1	0	0	1	1	1	0	0	0	0	0	0	0	0	0	0	0	0	0
210	0	GBF1	10	200	2	4	7	4	0	4	2	1	1	1	2	2	1	0	6	11	2	1	0	1	9	3	9	9	7	8	12	2	0	4	4	4	0	2	2	2	2	0	0	0	2	1	2	3	6
55	0	DYNC1I1	0	55	2	2	1	1	0	0	1	0	0	0	0	0	0	0	0	2	0	0	0	1	4	3	3	1	2	0	2	1	0	0	3	1	0	1	0	1	0	0	1	0	0	0	1	3	2
25	0		0	25	2	1	2	0	1	0	0	1	0	0	0	0	0	1	0	1	0	0	0	0	0	1	0	0	0	1	0	2	0	0	1	0	0	0	0	0	0	0	0	0	0	0	0	1	1
83	0	MBTD1	2	81	3	1	2	0	0	1	0	0	1	0	0	3	2	1	0	1	0	0	0	0	6	4	5	6	4	5	5	2	0	2	0	3	0	0	0	0	0	1	0	0	0	1	0	1	2
33	0	HLA-C	0	33	0	0	0	1	0	0	0	0	0	0	0	1	0	0	1	0	0	0	0	0	1	0	4	1	1	1	3	0	0	1	0	0	1	0	0	0	0	2	0	0	0	1	1	0	2
59	0	SMG9	4	55	1	1	4	0	0	1	2	0	0	0	0	0	0	1	0	2	0	0	0	0	3	3	3	2	2	3	0	2	0	1	2	2	0	0	0	0	0	1	0	0	1	0	0	0	3
29	0	EPB41L1	0	29	2	1	0	0	0	0	0	0	1	0	0	2	0	0	0	0	0	0	0	0	1	1	2	4	0	0	3	0	0	1	1	0	0	0	0	0	0	0	0	0	0	0	0	0	1
52	0	FBRS	4	48	2	1	2	0	1	1	0	0	0	1	0	0	0	4	1	1	0	0	0	0	1	1	1	4	5	2	1	0	0	2	4	4	0	0	2	0	0	1	0	0	0	0	0	0	0
20	0		0	20	1	1	2	0	0	0	0	0	0	0	0	0	0	0	0	0	0	0	0	1	0	1	0	1	0	1	0	0	0	1	2	0	0	0	0	0	0	0	0	0	0	0	1	0	1
38	0	C1QC	0	38	1	1	0	0	1	0	1	0	0	0	0	0	0	0	0	2	0	0	0	1	1	3	0	1	3	1	0	1	0	3	2	2	0	1	0	0	0	0	0	0	0	0	0	2	1
50	0		0	50	1	0	1	1	0	1	2	0	0	1	0	0	0	1	0	1	0	0	0	1	1	1	1	2	4	5	0	1	0	3	1	0	0	0	1	0	0	0	0	2	0	1	0	0	1
32	0		0	32	2	0	1	1	0	0	0	0	0	0	0	0	0	0	0	0	0	0	0	0	2	2	1	1	3	1	0	1	0	1	1	1	0	0	0	0	1	0	0	0	0	1	0	0	1
34	0		0	34	0	0	0	0	1	1	0	1	0	0	0	1	0	0	1	1	0	0	0	0	4	1	1	1	3	1	0	0	0	0	2	0	0	0	0	2	1	0	0	0	0	0	0	1	1
11	0	TIMM8A	0	11	0	1	1	0	0	0	0	0	0	0	0	0	0	0	0	0	0	0	0	0	1	1	0	0	2	1	0	0	0	0	1	0	0	0	0	0	0	0	0	0	0	0	0	0	0
16	0	OSBPL6	0	16	0	0	1	0	0	0	1	0	0	0	0	0	0	0	0	0	0	1	0	0	2	0	0	0	1	0	0	1	0	1	0	0	0	0	0	0	0	0	0	1	1	0	0	0	1
1	0	STRF7	0	1	0	0	0	0	0	0	0	0	0	0	0	0	0	0	0	0	0	0	0	0	0	0	0	0	0	0	1	0	0	0	0	0	0	0	0	0	0	0	0	0	0	0	0	0	0
125	0		0	125	5	3	3	1	2	0	0	2	2	0	1	1	1	0	1	9	0	0	0	0	4	1	6	6	3	1	4	3	0	5	0	1	1	4	1	2	1	0	0	1	2	1	0	0	5
35	0		4	31	1	1	1	0	0	0	1	0	0	0	0	1	0	0	0	1	0	0	0	0	2	0	1	3	1	2	3	0	0	1	1	0	0	0	1	1	0	0	0	0	0	0	0	0	1
18	0	MPZL1	0	18	0	1	0	0	0	0	0	0	0	0	1	0	0	0	0	0	0	2	0	0	2	0	0	1	1	1	0	1	0	2	0	0	0	0	0	0	1	0	0	0	0	0	0	0	0
119	0		0	119	8	2	5	1	0	1	1	1	0	0	0	1	2	1	1	2	1	0	0	0	1	7	5	4	5	4	2	5	0	4	5	3	1	0	2	0	0	0	0	0	1	1	0	1	3
29	0	CARS2	0	29	2	2	0	0	0	0	0	0	0	0	0	0	1	0	0	0	0	0	0	0	2	2	1	0	3	0	2	1	0	0	0	1	0	0	1	0	1	1	0	0	1	0	0	0	0
3	0	KIAA0020	0	3	0	0	0	0	0	0	0	0	0	0	0	0	1	0	0	0	0	0	0	0	1	0	0	0	0	0	0	0	0	0	0	0	0	0	0	0	0	0	0	0	0	0	0	0	0
2	0		0	2	0	0	0	0	0	0	0	1	0	0	0	0	0	0	0	0	0	0	0	0	0	0	0	0	0	0	0	0	0	0	0	0	0	0	0	0	1	0	0	0	0	0	0	0	0
139	0	ZNF33A	0	139	2	5	5	1	1	0	0	1	3	0	0	2	1	0	1	3	1	0	0	0	7	4	11	5	6	4	2	5	0	2	7	3	0	3	0	1	0	0	2	0	0	1	1	0	10
30	0		0	30	1	0	2	1	0	0	1	0	0	0	0	0	0	0	1	0	0	0	0	0	0	0	2	2	0	3	2	0	0	0	3	1	1	0	0	0	0	1	0	0	0	0	0	0	0
14	0	MUC1	0	14	1	0	0	0	0	0	0	0	0	0	0	0	0	0	0	1	0	0	0	0	2	0	1	0	0	1	1	1	0	1	0	0	0	0	0	0	0	0	0	0	0	0	0	0	0
27	0		0	27	1	0	0	0	0	0	0	0	0	0	0	0	0	1	0	1	0	0	0	0	1	0	0	0	3	3	1	4	0	1	1	0	0	0	0	0	0	0	0	1	0	0	0	0	1
17	0	NPC1	0	17	0	0	0	0	0	0	0	0	1	0	0	0	0	0	0	0	0	1	0	0	1	2	1	1	4	0	0	2	0	0	1	0	0	0	0	0	0	0	0	0	0	0	0	0	0
31	0	TCEA1	0	31	1	0	1	0	0	0	0	0	1	0	0	0	0	0	0	1	0	0	0	0	2	1	1	0	3	0	2	0	0	1	2	1	0	0	0	0	0	0	0	0	0	0	0	0	3
477	0	LOC392742	24	453	20	9	19	3	10	5	3	4	6	4	1	1	8	3	5	12	0	2	3	3	26	15	21	13	23	16	8	15	0	10	12	9	0	4	1	5	2	1	2	2	7	2	4	4	10
38	0	MICA	0	38	1	0	2	0	0	1	0	0	1	0	0	0	0	0	0	2	0	0	1	0	3	1	1	3	1	3	0	0	0	1	2	2	0	0	0	0	0	0	0	0	0	1	0	0	1
16	0	KRTHB6	0	16	0	0	0	1	0	0	0	0	0	0	0	0	0	0	0	0	0	0	0	0	0	0	1	0	0	1	0	0	0	1	1	0	0	1	0	2	0	0	0	0	0	0	0	0	2
111	0	NEXN	0	111	2	3	2	1	2	0	3	0	1	0	1	1	2	2	1	6	0	0	0	0	7	3	5	4	4	4	7	3	0	1	4	2	0	1	0	2	1	0	0	0	1	1	1	1	3
47	0	DKFZp686E07254	0	47	0	2	1	0	0	0	0	0	0	1	0	0	1	0	0	2	0	1	0	0	3	2	2	4	1	1	0	2	0	1	2	0	0	0	1	1	0	1	0	0	3	0	0	0	2
132	0	SRRT	0	132	3	5	3	0	0	2	1	0	1	0	0	1	1	0	0	3	1	0	1	0	6	4	3	5	2	6	1	3	0	5	4	7	0	0	1	1	0	2	1	0	1	1	0	1	8
20	0	NMT1	0	20	1	0	0	0	0	0	0	0	0	0	0	0	0	0	1	1	0	0	0	0	3	0	1	1	2	1	0	1	0	0	0	0	0	0	0	0	0	1	0	0	0	0	0	1	1
11	0	HLA-DRB1	0	11	0	0	0	0	0	0	0	0	1	0	0	1	0	0	0	0	0	0	0	0	1	1	0	0	1	0	0	1	0	0	1	0	0	0	0	0	0	0	0	0	0	0	0	0	1
10	0	OR8B4	0	10	0	0	0	0	0	0	0	0	0	0	0	0	0	0	0	0	1	0	0	0	0	0	0	0	0	0	0	0	0	0	0	0	0	0	0	0	0	0	0	0	0	1	0	0	0
128	0	PDE3A	0	128	5	4	4	1	2	1	0	0	1	1	0	1	3	0	1	5	1	0	1	0	8	5	5	2	1	7	4	2	0	2	5	3	1	0	2	1	1	3	1	0	2	1	3	0	2
217	0	ITSN1	12	205	7	7	7	0	1	1	0	1	2	0	1	2	1	0	3	3	0	1	1	2	8	7	11	8	10	7	5	5	0	4	5	11	0	1	2	2	2	1	0	2	2	1	2	1	7
13	0	TXNDC2	0	13	0	0	0	0	0	0	0	0	0	0	0	0	0	0	0	1	0	0	0	0	0	0	2	2	1	0	0	2	0	1	0	0	0	0	1	0	1	0	0	0	0	1	0	0	0
35	0	STAMBP	0	35	0	2	1	0	1	0	0	0	0	0	0	0	1	0	0	0	0	0	0	0	0	0	1	2	2	1	1	1	0	0	1	1	0	1	0	0	0	0	0	0	1	2	1	0	1
10	0	ESPN	0	10	0	0	0	0	0	0	0	0	0	0	0	0	0	0	0	0	0	0	0	0	0	0	1	0	0	1	2	0	0	1	0	0	0	0	0	0	0	0	0	0	1	0	0	0	1
45	0		4	41	2	3	0	0	0	0	0	0	0	0	0	1	0	0	0	1	0	0	0	0	1	3	2	1	4	1	2	2	0	0	1	1	0	0	0	0	0	0	1	0	0	2	0	0	2
26	0	EXO1	0	26	1	1	1	0	0	0	1	0	0	0	0	1	0	0	1	0	0	0	0	0	2	1	2	1	1	0	1	1	0	1	0	0	0	0	0	1	2	0	0	0	1	0	0	0	0
51	0	HMBOX1	0	51	1	3	2	0	1	0	0	1	0	0	0	2	0	2	1	3	0	1	0	0	4	1	3	2	3	2	2	0	0	0	1	0	0	1	0	0	1	2	0	0	0	0	0	0	0
66	0		0	66	2	0	3	0	1	1	1	0	0	0	1	1	0	0	1	3	0	0	0	0	2	2	3	3	2	4	2	0	0	1	1	5	0	2	0	0	0	1	0	0	1	0	1	0	3
19	0	LIG1	0	19	1	1	2	0	0	0	1	0	0	0	0	0	0	0	1	0	0	0	0	0	1	0	2	0	3	1	0	1	0	0	0	1	0	0	0	0	0	0	0	0	0	0	0	0	0
36	0	NTHL1	0	36	0	1	0	0	0	0	0	0	0	0	0	0	0	0	0	2	0	0	0	0	2	1	3	2	1	1	2	0	0	1	0	1	0	0	0	0	0	0	0	0	2	0	0	0	2
14	0	PLAC8L1	0	14	1	1	0	1	0	0	0	1	0	0	0	0	0	0	0	0	0	0	0	1	0	1	2	0	1	0	0	0	0	0	0	1	0	0	0	0	0	0	0	0	0	0	1	0	0
2	0	ND6	0	2	1	0	0	0	0	0	0	0	0	0	0	0	0	0	0	0	0	0	0	0	0	0	0	0	0	0	0	0	0	0	0	0	0	0	0	0	0	0	0	0	0	0	0	0	0
194	0	NWD1	0	194	12	2	5	1	0	2	1	3	0	0	1	0	0	0	1	5	0	3	0	0	7	14	8	9	10	6	9	7	0	7	3	5	2	1	0	0	2	2	0	0	2	1	1	1	4
211	0	SON	4	207	2	4	5	2	1	0	2	0	1	2	0	1	6	2	0	3	0	1	0	1	5	17	9	7	12	8	6	7	0	8	5	5	1	1	2	1	1	1	0	1	0	2	2	0	4
29	0	GPR97	0	29	0	1	0	0	0	0	0	0	1	0	0	1	0	0	0	0	0	0	0	0	1	0	0	2	0	1	1	0	0	1	0	0	0	1	0	0	0	2	0	1	0	2	0	0	2
52	0		0	52	1	0	1	1	1	1	0	1	0	0	1	1	0	1	1	2	0	0	0	0	0	3	2	5	0	3	2	2	0	3	0	1	0	0	1	0	1	1	0	0	0	0	0	0	0
115	0	GABBR1	2	113	4	5	3	0	1	1	0	1	0	0	0	2	0	0	0	9	0	1	0	1	5	4	5	6	5	3	7	2	0	3	1	1	1	0	1	1	2	1	0	0	0	0	1	0	3
32	0	DEGS2	0	32	1	1	1	0	0	0	0	0	0	0	0	0	0	0	0	0	0	1	0	1	3	1	1	0	1	2	1	1	0	0	2	1	1	0	0	0	1	1	1	0	0	0	0	0	2
22	0	DERL1	0	22	0	0	0	0	0	0	0	0	0	0	0	0	0	0	0	0	0	0	0	1	1	2	1	0	0	1	1	1	0	0	1	0	0	0	1	0	0	0	0	0	1	0	0	0	2
63	0	XPO1	0	63	2	1	1	0	1	1	4	0	1	0	0	0	1	0	0	3	1	1	0	0	2	1	5	3	3	1	3	2	0	3	1	2	0	0	0	1	0	2	0	0	0	0	0	0	1
10	0	ZNHIT3	0	10	0	1	1	0	0	0	0	0	0	0	0	0	0	0	0	0	0	0	0	0	1	0	1	1	0	0	0	0	0	1	0	0	0	0	0	0	0	0	0	0	0	0	0	0	0
145	0	KCNMA1	12	133	5	4	2	0	0	1	2	2	2	0	1	4	3	2	2	9	0	0	0	0	6	7	4	3	9	4	3	5	0	4	4	2	0	1	1	2	1	0	0	0	0	2	1	2	7
49	0	C12orf10	0	49	3	1	1	1	1	1	0	1	0	0	0	0	0	0	0	4	0	1	0	0	1	0	1	2	3	1	1	2	0	4	0	3	0	1	0	1	0	0	0	0	1	0	0	0	1
36	0	FCRL1	0	36	3	0	2	0	0	1	0	0	1	1	0	1	0	0	0	2	0	0	1	0	1	2	5	1	1	1	2	0	0	0	0	0	0	0	1	0	0	1	0	0	1	0	0	0	0
10	0	PAK6	0	10	0	1	0	0	0	0	0	0	0	0	0	0	1	1	0	0	0	0	0	0	0	0	0	1	0	0	2	0	0	0	0	0	0	0	0	2	0	0	0	0	0	0	0	0	0
64	0	PTGS1	0	64	3	3	3	0	0	1	1	1	1	0	0	0	0	0	0	3	0	0	0	0	1	1	2	2	0	6	3	2	0	3	2	1	0	1	0	1	1	2	0	0	0	1	0	1	4
55	0	ASTN2	0	55	1	1	3	0	0	0	0	0	0	0	0	1	0	0	0	4	0	0	1	0	2	7	2	2	3	0	3	1	0	2	0	0	0	1	0	0	0	0	0	1	0	0	0	0	2
32	0	CASQ1	0	32	2	1	1	0	0	0	0	1	0	0	0	0	1	0	0	1	0	0	0	0	1	1	0	1	1	1	1	0	0	0	2	1	0	0	0	0	1	0	0	0	0	0	1	0	0
6	0	ACT	0	6	0	0	0	0	0	0	0	0	0	0	0	0	0	0	1	1	0	0	1	0	0	0	0	0	0	0	0	0	0	0	1	1	0	0	0	0	0	0	0	0	0	0	0	0	0
13	0	DEF8	0	13	0	0	2	0	1	0	0	0	0	0	0	0	1	0	0	0	0	0	1	0	0	0	1	0	0	1	1	1	0	0	0	0	0	0	0	0	0	1	0	0	0	0	0	0	0
30	0	C4orf51	0	30	1	0	0	1	0	0	0	0	0	0	0	1	0	1	0	0	0	0	0	0	1	1	1	1	1	1	1	0	0	0	0	1	0	0	0	0	0	0	0	0	1	0	0	0	1
145	0	SKIV2L	0	145	2	6	3	0	1	3	2	0	2	1	0	0	0	0	1	3	0	1	0	1	7	6	3	7	5	10	4	7	0	3	1	2	1	3	0	1	1	1	1	0	2	0	0	0	4
155	0	KCNMA1	12	143	5	6	3	0	0	1	2	2	2	0	1	4	3	2	2	9	0	0	0	0	6	7	4	5	9	4	4	6	0	4	4	2	0	1	1	2	1	0	0	0	1	2	1	2	8
20	0	RABEP2	0	20	0	2	1	0	0	0	0	0	0	0	0	0	0	0	0	0	0	0	0	0	0	0	0	1	0	2	0	0	0	0	1	1	0	0	1	0	0	0	0	0	0	0	0	0	0
3	0		0	3	0	0	0	0	0	0	0	0	0	0	0	0	0	0	0	0	0	0	0	1	1	0	0	0	0	0	0	0	0	0	0	1	0	0	0	0	0	0	0	0	0	0	0	0	0
41	0	GBA3	0	41	2	1	0	0	0	1	1	0	0	0	0	0	0	1	0	2	0	0	0	0	4	2	0	1	2	0	1	0	0	3	0	1	2	0	2	0	1	1	0	0	0	0	0	0	2
14	0	HLA-A	0	14	1	1	0	0	0	0	0	0	0	0	0	0	0	0	0	1	0	0	0	0	0	1	0	2	1	0	0	2	0	0	1	0	0	0	0	0	0	0	0	0	0	0	0	0	0
43	0		0	43	0	1	2	0	0	1	0	0	0	0	0	0	2	1	0	3	0	0	0	0	0	1	3	2	2	1	1	0	0	3	2	2	0	0	0	0	0	0	0	0	0	1	1	0	1
2	0	ATP6	0	2	0	0	0	0	0	0	0	0	0	1	0	0	0	0	0	0	0	0	0	0	0	0	0	0	0	0	0	0	0	0	0	0	0	0	0	0	0	0	0	0	0	0	0	0	0
57	0	LOC388282	4	53	5	3	1	0	0	0	1	1	1	1	0	1	1	0	0	3	0	0	0	2	2	3	3	0	1	3	2	1	0	2	0	1	0	0	0	1	0	0	0	0	0	1	1	0	1
117	0		0	117	3	2	3	0	0	0	0	0	2	0	1	2	0	0	0	5	1	0	1	0	4	8	6	4	4	6	2	3	0	2	6	8	0	1	1	0	2	1	0	0	1	0	1	2	3
55	0	ARMC12	0	55	2	3	1	0	0	0	0	0	0	0	0	0	0	0	1	2	0	0	1	0	2	4	2	3	0	1	3	3	0	1	0	3	0	0	0	0	0	1	0	0	0	0	0	0	2
3	0	EWSR1	0	3	0	0	0	0	0	0	0	0	0	0	0	0	0	0	0	0	1	0	0	0	0	0	1	0	0	1	0	0	0	0	0	0	0	0	0	0	0	0	0	0	0	0	0	0	0
2	0	ND3	0	2	0	0	0	0	0	0	0	0	0	0	0	0	0	0	0	0	0	0	0	0	0	0	0	0	0	1	0	0	0	0	0	0	0	0	1	0	0	0	0	0	0	0	0	0	0
35	0	SNX21	0	35	1	2	0	0	0	0	0	0	0	0	0	0	0	0	0	1	0	0	0	0	0	1	1	1	2	3	2	0	0	2	1	0	0	1	0	1	1	0	0	0	1	1	0	0	0
44	0		4	40	1	2	0	0	0	0	1	1	0	0	0	0	0	0	2	1	1	1	0	0	0	4	6	3	2	0	1	1	0	1	2	0	0	1	0	1	0	0	0	0	1	0	1	0	1
77	0	KCNB2	4	73	3	0	0	0	0	2	0	2	1	1	1	1	1	1	1	2	0	0	0	1	4	4	8	5	2	5	2	4	0	0	2	0	1	0	0	0	1	0	0	0	2	1	0	1	0
36	0	CAPSL	0	36	0	0	0	0	0	0	0	0	0	0	0	0	1	0	0	1	0	0	0	0	2	0	1	2	1	1	0	1	0	1	4	2	0	1	0	0	0	0	0	1	0	1	0	0	1
19	0	CCNC	0	19	1	0	0	0	0	0	0	0	0	0	0	0	0	0	0	1	0	0	0	0	0	0	0	3	0	0	1	0	0	0	1	1	0	0	1	0	0	0	0	0	0	0	0	1	0
20	0	IL8	0	20	2	0	1	0	0	0	0	0	1	1	0	0	0	0	0	1	0	0	0	0	0	1	0	1	0	0	0	0	0	1	1	3	0	0	0	0	0	1	0	0	0	0	0	0	1
19	0	SMAD4	0	19	1	1	0	0	0	0	1	0	0	0	0	0	0	0	0	0	1	0	0	1	1	1	0	0	3	0	0	0	0	1	0	0	0	0	0	0	0	0	0	0	0	0	0	0	0
22	0		0	22	0	0	0	0	0	0	0	0	0	0	0	0	0	0	0	0	0	0	0	0	2	1	1	1	0	2	0	0	0	0	1	1	0	0	0	0	0	0	0	0	0	0	0	0	2
9	0	EIF3M	0	9	0	1	0	0	0	0	0	0	0	0	0	0	0	0	0	0	0	0	0	0	0	0	1	1	2	0	0	1	0	0	0	0	0	0	0	0	0	0	0	0	1	0	0	0	0
9	0	COX2	0	9	0	0	0	0	0	0	0	0	1	0	0	0	0	0	0	0	0	0	0	0	0	0	0	2	0	0	1	0	0	0	0	0	0	0	0	0	1	1	0	0	0	0	0	0	1
27	0	LINC00116	0	27	0	0	1	0	1	0	0	0	0	0	0	0	1	1	1	1	0	1	0	0	0	1	2	0	2	1	0	0	0	1	1	0	0	0	0	0	0	0	0	0	1	1	0	0	0
22	0	TBRG1	0	22	0	0	0	0	0	1	0	0	0	0	0	0	0	0	0	0	0	0	0	0	1	1	1	1	2	0	3	2	0	0	1	1	0	0	0	0	0	0	0	0	0	0	0	0	2
9	0	TMEM106C	0	9	0	0	0	0	0	0	0	1	0	0	0	0	0	0	0	0	0	2	0	0	0	0	1	0	0	0	1	0	0	0	0	1	0	0	0	0	1	0	0	0	0	0	0	0	0
84	0	ABLIM2	0	84	3	0	2	0	1	1	2	0	0	0	1	1	0	0	0	1	0	1	0	1	9	3	4	4	4	3	3	7	0	0	1	1	0	0	1	0	2	0	0	0	0	0	1	0	2
33	0	MICA	0	33	1	0	2	0	0	1	0	0	1	1	0	0	0	0	0	1	0	0	0	0	2	2	0	1	0	3	0	1	0	1	2	2	0	0	0	0	0	0	0	0	0	1	0	0	2
117	0	GRIA1	0	117	6	3	1	1	0	0	2	1	1	0	1	1	0	1	1	3	0	0	0	1	4	2	5	4	5	3	3	1	0	5	6	1	0	0	1	3	0	1	0	0	3	0	0	1	5
20	0		0	20	0	0	0	0	0	0	0	1	2	0	0	0	0	0	0	1	0	0	0	0	0	0	3	0	0	1	1	0	0	0	1	1	0	0	0	0	0	1	0	0	1	0	0	0	1
48	0	NFKBID	4	44	1	1	2	0	0	0	0	0	0	0	0	0	0	0	0	4	0	0	1	0	0	1	0	2	3	1	0	1	0	2	2	2	0	0	0	0	0	1	0	0	1	1	0	1	7
114	0	RGS9	0	114	2	3	1	1	0	0	2	2	1	1	0	1	0	1	1	2	0	0	0	0	7	4	8	6	4	7	4	1	0	4	3	2	1	0	1	3	1	2	0	1	1	1	0	2	4
65	0	TADA2A	4	61	4	0	0	0	1	0	1	0	0	0	1	0	0	0	0	2	0	0	0	2	1	0	1	2	1	4	2	2	0	3	4	3	0	0	0	1	1	0	0	1	1	0	1	0	5
17	0	ADAMTSL1	0	17	0	0	0	0	0	1	1	0	1	0	0	1	0	0	0	0	0	1	0	0	0	1	1	0	0	1	1	1	0	1	0	1	0	0	0	0	0	0	0	1	0	0	0	0	1
25	0	WTAP	0	25	0	0	1	0	0	0	0	0	0	0	0	0	0	0	0	1	0	0	0	0	1	2	0	0	2	1	0	0	0	2	1	1	0	0	0	1	0	1	0	0	0	0	0	1	2
86	0	TYW1B	0	86	0	2	2	0	2	0	2	2	0	0	1	1	1	2	0	2	0	0	1	1	3	5	3	2	2	5	3	1	0	0	3	2	0	0	0	1	0	0	0	1	1	1	1	1	0
5	0	ACACA	0	5	0	0	0	0	0	0	0	0	0	0	0	0	0	0	0	0	0	1	0	0	0	0	0	0	1	0	0	1	0	0	1	0	0	0	1	0	0	0	0	0	0	0	0	0	0
6	0	RFTN1	0	6	0	0	0	0	0	0	0	0	0	0	0	0	0	1	0	0	0	0	0	0	0	0	1	0	0	0	0	0	0	1	1	0	0	0	0	0	0	0	0	0	0	0	1	0	0
230	0	PPRC1	12	218	7	5	2	0	0	2	1	3	2	0	1	4	1	2	1	12	1	3	0	0	8	11	8	10	11	20	14	14	0	2	8	4	0	1	0	4	1	4	0	0	2	0	1	2	5
13	0	LYRM2	0	13	1	0	0	0	0	0	0	0	1	0	0	0	0	0	0	0	0	0	0	0	0	0	1	0	3	0	0	1	0	0	0	0	0	0	0	0	0	0	0	0	0	0	0	0	1
57	0		0	57	1	2	2	0	0	0	1	0	1	0	0	0	0	0	0	0	0	0	1	0	3	6	2	3	3	0	1	2	0	1	4	0	0	0	0	2	1	0	0	0	1	0	0	0	1
97	0	RPS6KA3	0	97	0	3	5	0	0	1	1	2	0	0	0	0	1	1	0	2	0	0	0	0	3	4	5	4	4	1	0	3	0	2	4	2	0	2	1	3	0	1	1	2	0	0	1	0	2
53	0	ZCCHC17	4	49	1	0	1	0	0	0	0	0	0	1	0	1	0	1	1	1	0	0	0	0	1	1	4	2	4	1	3	1	0	4	0	3	1	1	0	1	0	0	0	0	0	0	1	1	0
8	0	SHISA5	0	8	0	0	1	0	0	0	0	0	0	0	0	1	0	0	0	1	0	0	0	0	0	0	0	0	0	0	1	0	0	1	0	0	0	0	0	0	0	0	0	0	1	0	0	0	0
53	0	SLC2A11-c	4	49	2	2	0	1	0	0	1	0	0	0	0	0	0	0	0	0	0	0	0	0	2	2	1	1	3	1	2	4	0	2	2	0	0	1	0	2	0	1	0	0	0	0	0	0	1
15	0	LY6K	0	15	0	0	0	0	0	0	2	0	0	0	0	0	1	0	0	1	0	0	1	0	0	0	2	1	0	0	2	1	0	0	0	0	0	0	1	0	0	0	0	0	0	0	0	0	0
3	0	ABCB4	0	3	0	0	0	0	0	0	0	0	0	0	0	0	0	0	0	0	0	0	0	0	1	1	0	0	0	0	1	0	0	0	0	0	0	0	0	0	0	0	0	0	0	0	0	0	0
237	0	LTBP1	0	237	7	4	4	1	1	1	2	3	1	1	0	0	0	1	0	7	0	1	1	0	4	4	9	5	7	6	5	5	0	11	6	8	1	1	2	4	3	1	0	1	0	1	1	0	14
30	0	EGFL8	0	30	0	1	1	0	0	0	0	0	0	0	1	0	0	0	1	0	0	0	0	0	1	3	0	0	3	1	1	2	0	0	0	1	1	0	0	1	1	1	0	0	0	0	0	0	0
10	0	CSTF3	0	10	0	0	0	0	0	0	2	0	0	0	0	0	0	0	0	1	0	0	0	0	0	0	0	0	0	0	0	0	0	1	0	1	0	0	0	3	0	0	1	0	0	0	0	0	0
8	0	HSPD1	0	8	0	0	0	0	0	1	0	0	0	0	0	0	0	0	0	0	0	0	0	1	0	0	1	0	0	0	1	1	0	0	0	0	0	0	0	0	0	0	0	0	0	0	0	0	0
49	0	KCNJ8	0	49	1	3	1	0	0	1	0	0	0	0	0	0	0	0	2	1	0	1	0	0	2	1	3	1	4	4	1	0	0	2	0	1	0	0	1	3	0	1	0	0	1	1	0	0	0
82	0	ATP6V1B1	0	82	3	0	2	1	1	1	0	1	0	0	0	0	2	0	0	2	0	0	0	0	2	2	5	3	4	4	3	3	0	1	3	0	0	1	1	0	0	2	0	0	1	1	0	0	0
18	0	HLA-DQB1	0	18	0	0	1	0	0	1	1	1	0	0	0	0	0	1	0	1	0	0	0	0	1	0	0	1	1	1	0	0	0	1	0	0	0	0	0	0	0	0	0	0	0	0	0	0	0
104	0	CDCA5	0	104	2	3	4	0	0	0	1	2	0	1	0	1	0	0	0	0	0	0	0	1	7	2	4	3	3	2	3	5	0	4	4	2	0	0	0	0	0	0	0	1	2	0	0	2	4
5	0		0	5	0	0	0	0	0	0	0	1	0	0	0	0	0	0	0	0	0	0	0	0	0	0	1	0	0	0	0	1	0	0	0	0	0	0	0	0	0	0	0	0	0	0	0	0	0
11	0	HLA-B	0	11	0	0	0	0	0	0	0	0	0	0	0	0	0	0	0	1	0	0	0	0	2	0	3	1	0	0	0	0	0	0	0	0	0	0	0	0	0	0	0	0	0	0	0	0	1
20	0	RBP1	0	20	0	1	0	0	0	0	0	0	0	0	0	1	1	0	0	1	0	0	0	0	0	1	1	1	0	0	1	1	0	0	0	1	0	0	0	0	0	1	0	0	0	1	1	1	0
133	0	NAA16	0	133	3	5	2	0	1	0	1	1	1	0	1	0	2	0	0	3	0	0	2	0	4	7	6	5	4	4	3	4	0	3	7	2	1	0	0	1	2	1	1	1	0	3	1	1	4
237	0	SYNJ2	0	237	3	11	4	0	1	2	1	3	5	0	1	2	2	0	4	9	0	1	1	0	7	10	7	9	11	5	19	5	0	9	8	4	0	1	4	1	3	2	0	1	0	1	0	3	9
114	0	GRM2	0	114	4	1	2	0	0	0	1	0	2	0	0	1	0	0	0	1	0	1	0	0	4	8	7	8	2	2	2	7	0	2	2	3	3	0	0	0	0	0	0	0	0	1	1	0	4
120	0	ARHGEF37	0	120	2	3	4	0	1	0	2	2	1	1	0	2	1	0	2	3	0	1	0	0	6	3	8	4	4	4	1	2	0	1	6	1	1	1	2	3	1	0	0	0	2	3	2	2	4
12	0	NRN1	0	12	0	0	1	0	0	1	0	0	0	0	0	0	0	0	0	0	0	0	0	0	0	0	0	0	1	0	0	1	0	0	0	0	0	0	0	0	0	0	0	0	0	0	0	0	2
31	0	DAP	0	31	1	1	2	0	1	0	1	0	2	0	0	1	0	0	0	1	0	0	0	0	0	2	5	0	0	0	2	0	0	0	0	0	1	0	0	0	0	0	0	0	0	0	0	0	0
2	0	IL7	0	2	0	0	0	0	0	0	0	0	0	0	0	0	0	0	0	0	0	0	0	0	0	0	0	0	1	0	0	0	0	0	0	0	0	0	0	0	0	0	0	0	0	0	0	0	0
8	0	TMEM179B	0	8	0	1	0	0	0	0	0	0	0	0	0	0	0	0	0	0	0	0	0	0	1	0	0	0	1	0	0	1	0	0	0	1	0	0	0	0	0	0	0	0	0	0	0	0	0
56	0	OR7G3	0	56	1	0	0	0	0	0	0	0	0	0	0	0	0	0	0	0	1	0	1	0	2	7	4	3	2	3	2	4	0	0	0	0	0	0	0	0	0	0	0	0	0	0	0	0	0
81	0	ACADS	0	81	2	4	0	3	3	0	2	1	2	0	1	0	1	3	1	2	0	1	1	0	2	4	5	4	4	1	4	3	0	1	3	1	0	0	0	0	1	0	0	1	1	0	0	0	2
30	0	RPS2	0	30	0	0	1	0	0	0	0	1	0	0	0	0	1	0	0	1	0	0	0	0	2	0	1	0	2	3	1	1	0	0	0	1	0	0	1	3	0	0	0	0	0	0	0	0	0
37	0	GPR35	4	33	1	0	1	0	0	1	0	0	0	0	0	0	0	0	1	1	0	1	0	0	2	2	4	1	3	0	0	1	0	1	2	1	0	0	0	1	0	0	0	0	0	0	1	0	1
37	0	LOC391722	0	37	1	3	0	0	0	0	0	0	0	0	0	0	0	0	1	0	0	0	0	0	0	4	1	3	0	0	5	2	0	1	1	0	0	0	0	0	0	0	0	0	1	0	0	0	0
16	0	LY6K	0	16	1	0	0	0	0	0	1	0	1	0	0	0	0	0	0	0	0	0	1	0	0	1	2	0	0	0	0	1	0	0	0	0	0	1	1	0	0	0	0	0	0	0	0	0	0
5	0	STAT2	0	5	0	0	0	0	0	0	0	0	0	0	0	0	0	0	0	0	0	0	0	0	0	1	0	1	0	0	0	1	0	0	0	0	0	0	0	0	0	0	0	0	0	0	0	0	0
118	0	CCT6A	0	118	2	2	5	1	0	0	1	1	0	0	0	0	1	0	1	6	0	2	0	1	7	3	7	1	4	4	5	3	0	3	2	3	1	0	0	0	0	1	0	2	1	0	1	0	2
267	0	ANK2	0	267	9	4	4	1	0	3	5	3	2	1	0	1	3	0	2	6	0	0	0	1	9	4	9	11	9	11	6	4	0	10	9	8	2	1	2	4	2	2	2	1	3	2	1	7	9
15	0	CACNA2D1	0	15	0	0	0	0	0	0	0	0	0	0	0	0	0	1	0	0	0	0	0	0	1	0	0	2	1	1	0	0	0	1	0	0	0	0	1	0	3	1	0	0	0	0	0	0	0
39	0	FAM104A	8	31	2	3	3	0	1	2	0	1	0	0	0	0	0	1	0	0	0	0	0	0	0	4	4	0	2	2	1	0	0	1	1	5	0	1	2	0	0	0	0	0	0	1	0	0	0
144	0	C5orf42	4	140	4	4	1	2	2	2	1	3	3	0	2	0	3	1	1	6	0	2	1	2	10	7	5	6	7	5	3	6	0	2	5	2	0	0	2	0	1	1	0	0	0	2	1	0	3
9	0	UMODL1	0	9	1	0	0	0	0	0	0	0	0	0	0	0	0	0	0	0	0	0	0	0	0	0	1	1	0	1	1	1	0	1	0	0	0	0	0	0	0	0	0	0	0	0	0	0	0
22	0	HLA-DOA	0	22	1	1	0	0	0	0	1	0	0	0	0	0	1	0	0	2	0	1	0	0	1	1	0	0	1	1	2	0	0	0	2	0	0	0	0	0	0	0	0	0	0	0	0	0	1
218	0	ABI3BP	4	214	13	3	5	2	0	3	1	4	0	0	0	1	3	0	0	11	1	3	0	1	11	9	10	10	12	15	5	5	0	9	6	1	3	3	3	3	0	1	0	0	2	1	0	0	6
59	0	PIKFYVE	0	59	7	3	1	0	0	0	0	1	2	0	0	0	1	0	0	5	0	0	0	0	4	0	2	4	3	3	0	0	0	1	2	1	0	0	0	1	1	1	0	0	1	0	0	0	0
40	0	PACS2	0	40	2	1	1	0	0	0	0	1	0	0	0	0	0	0	0	2	0	0	0	0	2	1	0	2	6	3	0	1	0	1	2	1	0	0	0	0	0	0	0	1	0	2	1	0	3
111	0	DGKD	0	111	4	3	2	1	0	1	0	2	3	3	3	0	1	1	3	3	0	0	0	0	1	6	5	6	1	4	3	0	0	4	2	1	1	1	1	0	0	1	1	2	1	0	0	0	2
57	0		0	57	3	2	0	0	1	0	0	1	2	1	0	0	0	0	0	1	0	0	0	0	1	5	3	2	4	0	2	2	0	2	1	0	0	0	0	0	0	1	0	0	1	0	0	0	3
202	0	SLC38A10	24	178	5	6	2	0	0	8	2	1	1	1	0	1	5	2	6	5	0	2	1	1	14	5	4	9	4	6	5	6	0	4	8	3	0	0	9	1	2	0	0	0	1	3	2	1	3
26	0	CTHRC1	0	26	0	0	4	0	0	0	0	0	0	0	0	0	0	0	0	1	0	0	0	0	5	0	1	1	1	0	0	2	0	0	0	1	0	0	0	0	0	0	1	0	0	0	0	0	0
42	0	MLH3	4	38	1	1	1	0	0	0	0	1	0	0	1	1	0	0	0	0	0	0	0	0	2	2	1	1	1	1	2	1	0	2	2	1	0	0	0	1	1	1	0	0	0	0	0	0	1
47	0	C17orf49	0	47	4	4	2	0	0	0	2	0	0	0	0	0	2	0	0	0	0	0	0	0	4	1	0	2	2	1	2	1	0	1	0	0	0	0	0	0	0	1	0	0	1	0	1	2	1
15	0	DRB1	0	15	0	0	0	0	0	0	0	0	2	0	0	0	0	1	0	0	0	0	0	0	1	0	0	0	1	0	0	1	0	1	0	0	0	1	0	1	0	0	0	0	0	0	0	0	1
30	0	RBFOX2	0	30	0	0	1	0	0	0	0	1	1	0	0	0	0	1	0	2	0	0	0	0	2	1	3	1	1	1	2	2	0	0	0	0	0	0	1	0	0	0	0	0	0	0	0	0	3
50	0	ADAMTS7	0	50	4	2	2	0	0	0	0	0	0	0	0	0	0	1	2	2	0	1	0	0	3	1	4	2	2	1	3	2	0	0	0	1	0	0	0	0	0	0	0	1	1	0	0	0	0
19	0	DYNLRB1	0	19	0	0	1	0	0	0	0	0	0	0	0	0	1	1	0	1	0	1	0	0	0	0	0	2	3	1	0	1	0	2	3	0	0	0	0	0	0	0	0	0	0	0	0	0	0
2	0	CYTB	0	2	0	0	0	0	0	0	0	0	0	0	0	0	0	0	0	0	0	0	0	0	1	0	0	0	1	0	0	0	0	0	0	0	0	0	0	0	0	0	0	0	0	0	0	0	0
2	0	TSPAN19	0	2	0	0	0	0	1	0	0	0	0	0	0	0	0	0	0	0	0	0	0	0	0	0	0	1	0	0	0	0	0	0	0	0	0	0	0	0	0	0	0	0	0	0	0	0	0
33	0	AMACR	0	33	2	0	1	0	0	0	0	0	0	0	0	0	0	0	0	1	0	0	0	0	1	3	1	3	2	1	2	0	0	0	0	1	0	0	0	0	0	0	0	0	0	0	0	0	3
34	0	HHATL	0	34	0	0	0	1	0	0	1	0	0	0	0	0	0	0	0	2	0	1	0	0	1	3	1	3	1	0	3	0	0	1	2	1	1	0	0	0	1	0	0	1	0	0	0	1	2
1	0		0	1	0	0	0	0	0	0	0	0	0	0	0	0	0	0	0	0	0	0	0	0	0	0	0	0	0	0	0	0	0	0	0	1	0	0	0	0	0	0	0	0	0	0	0	0	0
3	0	ATP8	0	3	0	1	0	0	0	0	0	0	0	1	0	0	0	0	0	0	0	0	0	0	0	0	0	0	0	0	0	0	0	0	0	0	0	0	0	0	0	0	0	0	0	0	0	0	0
32	0	C22orf13	4	28	0	2	1	0	1	0	0	0	0	0	0	0	0	0	0	2	0	0	0	0	2	1	0	0	1	2	2	0	0	0	1	0	0	1	0	0	0	0	0	0	0	0	0	0	2
22	0	PSTPIP1	0	22	1	1	0	0	0	0	1	0	0	0	0	0	0	0	0	0	0	0	0	0	3	1	1	0	2	2	0	1	0	0	0	1	0	0	1	0	0	0	0	0	0	1	0	0	1
141	0		4	137	3	4	4	0	2	0	1	0	4	0	0	0	1	3	1	1	1	0	1	1	9	2	8	0	7	6	3	6	0	3	3	0	0	1	1	1	0	1	0	0	1	3	4	2	5
19	0	NFATC1	0	19	1	0	0	0	0	0	0	1	0	0	0	0	0	0	0	0	0	0	0	0	1	0	1	1	3	0	2	0	0	1	0	0	0	0	0	0	0	0	0	0	0	0	0	1	0
18	0	ATG7	0	18	2	0	1	0	0	0	0	0	0	0	0	0	0	0	0	2	0	0	0	0	0	0	0	0	0	0	0	1	0	0	0	0	1	1	0	1	0	0	0	0	0	0	0	0	0
24	0	CIDEC	0	24	2	0	0	0	0	0	1	0	0	0	0	0	0	0	1	0	0	0	0	0	2	0	0	2	0	0	0	0	0	0	1	0	1	0	0	1	1	0	0	0	0	0	0	0	2
7	0	LOC200261	0	7	0	0	0	0	0	0	0	0	0	0	0	0	0	0	0	0	1	0	0	0	0	0	1	0	0	0	0	0	0	0	1	0	0	0	0	1	0	0	0	0	0	0	0	0	1
145	0	FBXO18	4	141	5	2	4	3	3	0	0	1	0	2	1	1	1	0	0	8	0	0	1	0	5	6	4	4	9	9	5	4	0	3	2	4	1	1	1	4	1	1	0	0	1	2	0	0	3
568	0	TRRAP	14	554	22	16	12	2	6	3	9	7	12	2	3	5	5	6	3	12	2	9	1	1	26	29	23	19	23	15	14	10	0	13	22	6	3	3	1	4	7	6	4	2	11	3	7	2	12
56	0	CTSL1	0	56	3	0	0	0	1	0	1	0	0	0	0	1	1	1	1	0	0	0	0	0	4	1	0	2	3	2	2	1	0	3	5	0	0	1	0	1	0	0	0	0	0	2	0	1	2
167	0	SETD5	0	167	6	2	3	2	2	0	1	2	1	3	1	1	1	3	2	3	0	2	0	1	4	8	9	7	6	5	0	4	0	3	6	7	1	1	1	2	1	4	2	0	0	3	1	1	5
29	0	CXCR5	0	29	1	1	1	0	2	0	0	0	2	0	0	0	0	0	0	0	0	0	0	0	2	3	2	1	1	1	0	0	0	0	1	2	0	0	0	0	1	0	0	0	0	0	0	0	1
13	0		0	13	0	0	0	0	0	1	0	0	0	0	0	0	0	0	0	1	0	0	0	0	0	1	1	0	1	1	0	1	0	2	0	0	0	0	0	0	0	0	0	0	0	0	0	0	0
12	0	HLA-A	4	8	0	0	0	0	2	0	0	0	0	0	0	0	0	0	0	0	0	0	0	0	0	0	0	1	0	0	0	0	0	1	0	0	0	2	0	0	0	0	0	0	0	0	0	0	0
12	0	HLA-A	0	12	0	1	0	0	0	0	0	0	1	0	0	0	0	0	0	0	0	0	0	0	2	0	1	0	2	0	0	0	0	1	1	0	1	0	0	1	0	0	0	0	0	0	0	0	0
6	0	LGALS13	0	6	0	0	0	0	0	0	1	0	0	0	0	0	0	0	0	1	0	0	0	0	0	1	0	0	1	0	0	0	0	0	0	0	0	0	0	0	0	0	0	0	0	1	0	0	0
3	0	ATP8	0	3	0	0	0	0	0	0	0	0	0	1	0	0	0	0	0	0	0	0	0	0	0	0	0	0	0	0	0	0	0	0	0	0	0	0	0	0	0	0	0	0	0	0	0	0	0
179	0	TONSL	0	179	6	5	7	2	1	1	1	1	1	0	0	1	1	2	1	11	0	0	1	0	8	6	5	4	7	6	6	7	0	8	6	1	0	0	1	1	0	3	1	2	3	1	3	0	3
236	0	MADD	8	228	4	5	4	1	0	1	2	1	2	1	1	3	3	0	0	10	2	0	0	0	14	7	12	6	20	6	7	5	0	8	4	5	1	1	0	3	1	1	0	0	2	0	0	0	8
42	0	PSG11	0	42	0	1	1	0	0	0	0	1	1	0	0	1	0	0	0	1	0	0	0	0	0	2	2	1	3	2	1	1	0	1	1	0	0	2	0	1	0	1	1	0	0	0	1	0	1
104	0	ATF7IP	0	104	1	1	3	0	1	0	0	3	2	0	0	2	1	1	0	2	0	1	0	0	3	5	4	7	6	4	1	7	0	0	4	2	0	0	1	1	0	0	0	1	0	0	0	2	2
20	0	RNASE3	0	20	1	3	0	0	0	0	0	0	1	0	0	0	1	0	0	2	0	0	0	0	0	2	0	0	0	0	0	0	0	1	1	1	0	0	0	0	0	0	0	0	0	0	0	1	1
44	0		0	44	0	2	0	0	0	0	0	1	0	0	0	0	0	0	0	1	0	0	0	0	0	2	2	4	2	0	2	1	0	2	0	0	1	1	1	0	0	0	0	0	0	1	0	0	2
92	0	RIMS1	4	88	3	3	5	0	0	1	3	2	1	0	0	0	1	3	0	4	0	0	0	1	4	4	4	4	6	5	1	3	0	3	2	1	0	0	0	1	0	2	1	1	1	0	1	1	1
35	0	ABO	0	35	1	2	0	0	0	0	0	0	0	0	0	1	0	0	1	0	0	1	0	0	2	1	0	2	0	1	0	0	0	1	2	1	0	0	0	0	1	0	0	0	0	0	0	0	5
20	0	HLA-DRB1	0	20	0	0	0	0	0	0	0	1	0	0	0	0	0	0	0	1	0	0	0	0	2	1	2	3	0	1	2	0	0	0	2	0	0	0	0	0	1	0	0	0	0	0	0	0	0
28	0		0	28	1	3	0	0	0	0	0	0	0	0	0	0	0	0	0	0	0	0	0	0	0	0	2	1	0	0	0	1	0	1	1	1	0	0	0	0	0	1	0	1	1	1	0	0	0
172	0	FAM193B	4	168	6	4	7	0	1	1	1	0	1	0	0	0	1	1	2	4	0	1	0	3	7	5	5	7	7	12	3	6	0	6	5	3	0	1	0	0	2	3	1	0	2	5	0	3	5
60	0	PAX3	0	60	2	0	2	0	1	1	0	0	1	0	0	0	1	1	0	3	0	1	0	0	4	3	2	0	2	1	2	2	0	3	3	1	0	0	0	0	0	0	0	1	1	0	1	0	2
26	0		0	26	2	1	0	0	0	0	0	0	0	0	1	0	1	1	0	2	0	0	0	0	0	2	1	1	2	1	0	0	0	0	2	1	0	0	1	0	0	0	0	0	0	0	0	1	0
72	0	PRAMEF11	0	72	4	3	0	0	0	1	1	1	0	1	0	0	0	1	1	1	0	2	0	1	4	3	1	1	1	1	3	2	0	2	2	1	1	0	2	1	0	2	1	0	1	0	0	0	1
105	0	LNPEP	0	105	6	1	5	1	1	0	0	2	0	2	1	4	1	1	1	3	0	1	0	0	2	2	1	5	4	7	3	4	0	2	1	2	0	1	0	0	0	2	1	1	0	0	0	0	3
83	0	LOC101930480	0	83	1	3	0	1	2	2	0	0	0	0	0	0	1	1	0	3	0	1	0	0	2	5	1	4	6	3	2	3	0	1	4	3	0	0	2	1	1	0	0	1	1	1	0	2	3
97	0	PITRM1	0	97	0	1	2	1	1	2	1	1	2	1	1	1	0	1	0	6	0	0	0	0	6	2	5	4	4	1	8	4	0	2	0	3	0	1	0	0	1	1	0	1	1	2	1	1	5
84	0	DKFZp781J13156	8	76	3	3	1	1	0	0	1	1	0	0	0	0	0	1	0	2	0	1	0	1	6	0	5	6	2	2	1	3	0	5	2	1	0	1	0	1	1	1	0	1	0	0	1	1	5
127	0	MAP4K3	0	127	3	2	3	2	5	2	1	2	0	0	0	2	0	0	1	4	0	0	0	0	3	4	6	6	2	5	3	5	0	6	4	1	1	2	1	3	0	0	0	0	0	0	0	0	6
97	0	HEL-S-105	0	97	1	1	2	1	0	2	0	0	0	1	0	1	0	1	1	0	0	0	0	0	1	7	3	3	5	2	0	2	0	6	5	5	1	1	0	1	0	2	0	0	1	0	0	1	2
25	0		0	25	0	0	0	0	0	0	1	0	0	0	0	0	0	1	0	0	0	0	1	0	3	1	0	0	0	1	0	1	0	3	0	1	0	1	0	0	0	0	0	0	0	0	0	0	0
46	0	PMF1	4	42	2	3	5	1	0	0	0	1	0	0	0	0	1	1	0	1	0	0	0	0	2	0	4	1	1	0	0	4	0	0	0	2	0	0	1	0	0	0	2	0	0	0	0	0	0
105	0	HEATR2	4	101	3	4	3	0	3	0	0	1	2	0	0	0	1	0	0	3	0	0	0	1	0	6	4	4	8	3	7	3	0	4	1	2	0	0	0	4	0	0	0	0	1	1	1	2	3
35	0	WDR60	0	35	1	1	0	0	0	1	1	0	0	0	0	0	2	0	0	0	0	0	0	0	3	2	0	0	0	2	1	1	0	1	3	0	0	1	0	0	0	0	0	0	0	1	0	1	0
127	0	CR2	2	125	1	4	4	1	0	2	1	1	0	1	0	0	0	0	2	2	0	0	0	0	7	3	6	6	4	5	4	2	0	4	1	4	1	1	2	0	3	2	0	0	0	2	0	2	3
6	0	CNIH2	0	6	0	0	0	0	0	0	0	0	0	0	0	0	0	0	0	0	0	0	0	0	0	1	1	0	0	0	0	0	0	1	0	0	0	0	0	0	0	0	0	0	0	0	0	0	0
9	0	DDR1	0	9	0	0	0	0	0	0	0	0	0	0	0	0	0	1	0	0	0	0	0	0	1	1	0	0	0	0	1	1	0	0	1	0	0	0	0	0	0	0	0	0	0	0	0	0	0
7	0	UGT2B7	0	7	0	0	0	0	0	0	0	0	0	1	0	0	0	0	0	0	0	0	0	0	1	2	0	0	0	0	0	0	0	2	0	0	1	0	0	0	0	0	0	0	0	0	0	0	0
6	0	BTNL3	0	6	0	0	0	0	0	0	0	0	0	0	0	0	0	0	0	1	0	0	0	0	0	0	1	0	0	1	0	0	0	0	0	2	0	0	1	0	0	0	0	0	0	0	0	0	0
196	0	SAFB2	10	186	5	6	4	0	0	0	1	2	1	0	0	4	5	1	4	5	0	1	0	1	11	8	6	10	8	6	7	4	0	6	12	4	1	2	0	4	2	2	1	2	2	0	1	1	9
37	0	ISOC1	0	37	0	2	0	0	0	0	0	0	1	0	0	0	0	0	0	1	0	0	0	0	1	3	2	3	1	0	0	1	0	2	1	1	0	0	0	1	0	1	0	0	1	0	0	0	2
16	0	CREM	0	16	2	1	0	0	0	0	0	1	0	0	0	0	0	0	1	0	0	0	0	0	1	1	0	0	2	0	0	2	0	1	0	0	0	0	0	0	0	1	0	0	0	0	0	0	0
2	0	CYTB	0	2	0	0	0	0	0	0	0	0	0	0	0	0	0	0	0	0	0	0	0	0	1	0	0	0	1	0	0	0	0	0	0	0	0	0	0	0	0	0	0	0	0	0	0	0	0
41	0	hCG_1777549	4	37	0	1	1	0	0	0	1	1	0	1	1	0	1	0	0	1	0	0	0	0	0	2	3	1	2	4	2	0	0	1	1	1	0	0	0	0	1	0	0	0	0	0	0	0	2
69	0	ZNF527	0	69	3	2	2	0	0	1	0	1	1	0	0	1	0	0	1	2	0	0	0	0	3	4	1	0	3	5	0	1	0	5	4	0	1	0	0	0	1	0	0	0	1	1	0	0	1
93	0	EIF4G1	0	93	4	5	3	0	1	0	1	1	1	0	0	1	2	0	1	2	1	0	0	0	3	2	3	4	7	5	1	5	0	2	3	1	1	1	0	1	0	1	1	0	1	1	0	2	2
65	0	WNT6	4	61	2	4	0	0	0	0	2	0	1	0	0	0	0	0	0	1	0	1	0	0	1	2	2	0	3	3	4	2	0	0	1	1	0	0	0	1	2	2	0	0	0	1	0	0	5
27	0	FAM117A	0	27	2	0	2	0	0	0	0	0	0	0	0	0	0	0	0	2	0	0	0	0	0	0	1	1	2	1	1	1	0	4	1	1	0	0	0	1	0	0	0	0	0	0	0	0	0
16	0	EIF3L	0	16	0	0	0	0	0	0	0	0	1	0	0	0	0	0	0	0	0	0	1	0	1	2	3	1	2	0	1	0	0	0	0	0	0	0	1	0	0	0	0	0	0	0	0	0	1
57	0		0	57	0	1	1	0	0	1	1	0	0	0	0	1	2	1	0	3	0	0	0	2	3	3	4	2	4	2	0	1	0	1	2	2	0	0	0	0	0	0	0	0	0	0	0	1	2
86	0		0	86	4	1	1	0	0	0	0	0	3	0	0	1	0	0	0	7	1	0	0	0	3	2	5	5	3	2	5	1	0	2	4	1	0	2	1	0	3	4	0	1	1	0	0	0	3
8	0	ND2	0	8	0	0	0	2	1	0	0	0	0	0	0	0	0	0	0	0	0	0	0	0	0	0	0	1	0	0	0	1	0	0	0	0	1	0	0	0	0	0	0	0	0	0	0	0	0
3	0		0	3	0	0	0	0	1	0	0	0	0	0	0	0	0	0	0	0	0	0	0	0	0	0	0	0	0	0	0	0	0	0	0	0	1	0	0	0	0	0	0	0	0	0	0	0	0
148	0		4	144	2	3	6	0	0	0	0	0	3	0	1	1	0	2	1	5	0	1	1	2	6	3	8	6	5	6	3	7	0	6	6	1	1	0	1	2	1	0	0	1	3	1	3	0	5
37	0	HLA-A	0	37	1	1	0	0	0	0	0	0	0	0	0	0	0	0	0	0	0	1	0	0	0	5	3	1	1	1	0	2	0	1	1	0	0	0	0	1	0	0	0	0	0	0	0	1	2
20	0	SERPING1	0	20	1	1	0	0	0	0	0	0	0	0	0	0	0	0	0	0	0	0	0	0	0	0	2	2	0	0	1	3	0	2	1	0	0	0	0	1	0	0	0	0	0	0	0	0	1
24	0		0	24	0	1	0	0	0	0	0	0	0	0	0	0	0	0	0	0	0	0	0	0	0	0	1	0	2	1	2	2	0	2	1	1	0	0	0	0	0	0	0	0	1	0	0	0	0
13	0	SLC44A2	0	13	0	1	0	0	0	0	0	0	0	0	0	0	0	0	1	2	0	0	1	0	2	2	0	0	1	2	0	0	0	0	0	0	0	0	0	0	0	0	0	0	0	0	0	0	1
34	0	C1orf167	0	34	2	0	2	0	0	0	0	0	1	0	0	0	0	0	0	3	0	0	0	0	1	3	1	1	2	2	2	1	0	1	0	0	0	0	0	0	0	0	0	0	0	0	0	0	4
11	0	HLA-C	0	11	1	0	2	0	0	0	0	0	0	0	0	1	1	0	0	0	0	0	0	0	0	0	0	0	0	1	0	0	0	0	0	0	0	0	1	0	0	0	0	0	0	0	0	0	1
9	0	IGH@	0	9	1	0	0	0	0	0	0	0	0	0	0	0	0	0	2	0	0	0	0	0	1	0	0	1	1	0	0	1	0	0	0	1	0	0	0	0	0	0	0	0	0	0	0	0	0
1	0	ND6	0	1	1	0	0	0	0	0	0	0	0	0	0	0	0	0	0	0	0	0	0	0	0	0	0	0	0	0	0	0	0	0	0	0	0	0	0	0	0	0	0	0	0	0	0	0	0
230	0	COL13A1	12	218	3	6	5	0	1	1	1	2	2	0	2	0	2	0	3	4	2	0	0	2	9	8	4	10	13	5	6	6	0	4	15	13	1	0	3	3	2	1	0	0	4	2	7	6	6
44	0	AAR2	0	44	1	1	0	0	0	0	1	1	0	0	0	1	0	0	1	1	0	0	0	0	3	3	5	0	3	2	3	0	0	0	1	0	0	0	0	0	1	0	0	0	0	0	0	0	0
102	0	UNKL	2	100	4	4	2	0	0	0	1	0	2	0	0	0	0	0	1	3	0	0	0	0	8	5	2	3	6	3	5	2	0	1	2	2	1	0	1	0	2	1	0	0	3	1	1	0	3
106	0	ZNF133	0	106	5	4	1	0	0	1	1	0	0	1	1	2	2	0	1	2	1	0	0	1	7	5	7	4	3	4	2	1	0	5	2	1	0	1	0	1	0	1	0	1	3	2	0	1	2
30	0	ANK2	0	30	2	2	0	0	0	0	0	0	0	0	0	1	0	0	0	0	0	0	1	0	1	0	4	1	0	0	0	1	0	1	0	2	0	0	0	1	0	1	0	0	0	0	0	1	1
115	0	CAMTA2	0	115	4	4	3	0	0	1	2	3	2	0	0	0	1	0	1	3	1	0	0	0	3	4	6	4	8	3	1	3	0	4	1	2	2	1	0	0	0	2	1	1	1	0	0	1	4
176	0	PITPNM2	4	172	5	7	3	1	0	1	2	3	4	1	0	2	0	3	0	3	2	1	0	0	5	6	6	8	12	9	9	5	0	7	9	3	0	0	2	1	1	1	0	1	0	1	1	0	6
28	0	CACYBP	0	28	0	2	0	0	0	1	0	1	0	0	0	0	1	0	0	1	0	0	0	0	1	1	0	1	3	2	2	0	0	1	0	0	1	0	0	0	0	0	0	0	1	1	0	1	0
9	0	HLA-B	0	9	0	1	1	0	0	0	0	0	0	0	0	0	0	0	0	1	0	0	0	0	1	0	0	0	0	0	0	0	0	0	0	0	0	0	0	0	0	0	0	0	0	1	0	0	1
177	0	NIN	0	177	5	3	3	1	0	0	5	1	2	0	1	1	1	4	0	3	0	2	0	1	7	8	13	7	5	7	4	7	0	7	3	2	0	0	3	3	0	4	0	2	1	1	2	3	6
36	0	BARD1	0	36	0	2	0	0	0	0	0	0	0	0	1	0	0	0	0	0	0	0	0	0	1	0	2	1	1	2	2	4	0	1	1	1	0	0	0	1	0	1	0	0	0	1	0	1	1
34	0		0	34	1	1	1	1	1	1	0	0	0	0	0	0	1	0	0	0	0	1	0	1	5	3	4	0	4	0	0	0	0	0	0	1	0	0	0	0	1	0	0	0	0	0	0	0	0
25	0	ATXN3	0	25	0	0	0	1	0	0	1	0	0	1	0	0	1	0	0	0	0	0	0	1	3	0	2	0	1	0	1	2	0	0	0	1	0	1	1	0	0	0	0	0	0	0	0	0	0
3	0	CYTB	0	3	0	0	0	0	0	0	0	0	0	0	0	0	0	0	0	0	0	0	0	0	1	0	0	0	1	0	0	1	0	0	0	0	0	0	0	0	0	0	0	0	0	0	0	0	0
7	0	SLCO1A2	0	7	0	1	0	0	0	0	0	0	0	0	0	0	0	0	0	0	0	0	0	0	1	1	1	1	0	0	0	0	0	0	1	0	0	0	0	0	0	1	0	0	0	0	0	0	0
38	0	ANXA2	0	38	0	2	2	0	0	1	0	0	0	0	1	1	1	1	0	0	0	0	0	0	3	3	4	0	3	0	1	0	0	1	0	1	0	1	0	0	0	0	0	1	1	0	0	1	0
15	0	PRKCH	0	15	0	0	0	0	0	0	0	0	0	0	0	0	0	0	0	1	0	0	0	0	1	1	1	3	1	0	1	1	0	0	0	0	0	0	0	0	0	0	0	0	0	0	0	0	0
65	0	PRPSAP1	0	65	1	2	2	0	1	0	0	1	0	1	0	0	0	3	0	2	0	1	0	0	2	2	5	0	3	4	2	2	0	2	5	1	0	0	0	0	1	0	0	1	0	1	0	1	2
43	0	PLCZ1	4	39	1	2	2	0	0	0	1	0	0	1	0	1	0	0	1	0	0	0	0	0	4	1	4	4	2	0	1	0	0	1	0	0	0	0	0	0	0	1	0	0	0	0	0	0	2
17	0	NFAT5	0	17	2	0	1	0	0	0	0	1	0	0	0	0	0	1	0	0	0	0	0	0	0	1	0	1	1	2	0	1	0	0	1	1	0	0	0	0	0	0	0	0	0	0	0	0	0
5	0	TMEM14C	0	5	0	0	0	1	0	0	0	0	0	0	0	0	0	0	0	0	0	0	0	0	0	0	1	0	0	0	0	0	0	0	0	1	0	0	0	0	0	0	0	0	0	1	0	0	0
24	0		0	24	2	0	0	0	0	0	1	0	0	0	0	0	0	0	0	0	0	0	0	0	1	1	2	6	0	0	0	0	0	1	1	0	0	0	0	0	0	0	0	0	0	0	0	0	2
28	0	UTY	0	28	1	0	0	0	0	0	1	0	1	0	2	0	1	0	0	1	0	0	0	0	0	1	0	0	0	0	0	3	0	1	1	0	0	0	0	1	0	0	0	1	0	0	0	0	0
4	0	ZC3H14	0	4	1	0	0	0	1	0	0	0	0	0	0	0	0	0	0	0	0	0	0	0	0	0	0	0	0	0	0	0	0	0	0	0	0	0	0	0	0	0	0	0	0	0	0	0	0
40	0	GTF2H2	0	40	3	0	1	0	0	0	0	0	0	0	0	0	0	0	0	1	0	1	0	0	2	1	2	3	1	0	3	2	0	3	0	1	1	0	0	0	0	0	0	0	1	0	0	1	2
59	0		2	57	1	2	3	0	1	0	1	1	0	0	0	0	1	1	0	4	0	0	0	0	1	0	4	1	3	1	1	0	0	2	0	5	0	1	1	0	0	0	1	1	1	1	0	1	2
63	0	MYO1B	4	59	0	4	5	0	0	0	1	0	0	0	1	0	1	2	1	0	0	0	0	0	2	0	1	0	3	3	3	1	0	2	2	6	0	0	0	2	0	1	0	1	0	1	0	0	0
85	0	SP140	0	85	3	3	3	0	0	1	0	1	0	0	0	0	1	0	0	2	1	0	0	1	4	0	5	4	3	3	3	3	0	3	5	1	0	1	2	0	0	0	0	0	0	1	0	0	2
26	0	SLC25A32	0	26	1	3	0	0	0	0	0	0	0	0	0	1	0	0	0	1	0	0	0	1	2	0	0	2	1	3	0	0	0	1	0	2	0	1	0	0	0	0	0	0	0	1	0	2	2
167	0	GRAMD1A	0	167	1	5	3	0	1	0	1	2	1	2	3	1	0	1	1	6	0	0	1	2	9	3	8	18	11	30	9	4	0	3	5	3	1	0	0	2	0	1	0	0	0	1	0	0	1
13	0	FBLN2	0	13	0	0	0	1	0	0	0	0	0	0	0	1	0	0	0	0	0	0	0	0	1	0	1	0	0	3	0	0	0	0	0	0	0	0	0	0	0	0	0	0	0	0	0	0	0
17	0	EFNA4	0	17	1	0	0	0	0	0	0	0	0	0	0	0	0	0	0	1	0	0	0	0	0	0	0	0	0	1	0	0	0	0	0	3	0	0	0	0	0	0	0	0	0	0	0	0	1
9	0	SPG11	0	9	0	0	0	0	0	0	0	0	0	0	0	0	0	0	0	0	0	1	0	0	0	0	0	1	0	0	0	0	0	1	1	0	0	0	0	1	0	0	0	0	1	0	0	0	0
39	0		0	39	2	2	2	0	0	0	0	0	0	0	0	0	1	0	0	0	0	2	0	1	3	0	3	2	0	2	1	0	0	1	3	0	0	0	0	0	1	2	0	0	0	0	0	0	3
25	0	SERPINB11	0	25	1	0	0	0	0	0	1	1	0	0	0	0	0	0	0	1	0	0	0	0	1	2	2	1	0	1	1	0	0	1	0	0	0	0	0	1	0	0	0	0	0	0	0	0	2
11	0	SYVN1	0	11	0	0	0	0	0	0	0	0	0	0	0	0	0	0	0	0	0	0	0	0	1	2	2	0	0	0	1	1	0	0	0	0	0	0	1	0	0	0	0	0	0	0	0	0	0
2	0	SPAM1	0	2	0	0	0	0	0	0	0	0	0	0	0	0	0	0	0	0	0	0	0	0	0	0	0	0	0	0	1	0	0	0	0	0	0	0	0	0	0	0	0	0	0	0	0	0	0
37	0	MYRFL	4	33	2	2	1	0	0	0	0	0	0	1	0	0	1	0	2	1	0	0	0	0	0	0	1	0	1	2	1	3	0	3	1	1	0	0	0	1	0	0	0	0	0	1	1	0	1
52	0	FKBP6	0	52	3	2	1	0	0	0	0	1	1	0	0	1	0	0	0	2	0	0	0	0	2	1	4	1	3	4	1	1	0	1	0	1	1	1	0	0	0	1	0	0	0	0	1	0	4
8	0	PPCDC	0	8	0	0	0	0	0	0	0	0	0	0	0	0	0	1	0	0	0	0	0	0	0	0	0	1	1	0	0	1	0	0	0	1	0	0	0	0	0	0	0	0	0	0	0	0	0
8	0	DNPEP	0	8	0	0	0	0	0	1	0	0	0	0	0	0	0	0	0	2	0	0	0	1	1	0	0	1	0	0	1	0	0	0	0	0	0	1	0	0	0	0	0	0	0	0	0	0	0
3	0	UBE2F	0	3	0	0	1	0	0	0	0	0	0	0	0	0	0	0	0	0	0	1	0	0	0	0	1	0	0	0	0	0	0	0	0	0	0	0	0	0	0	0	0	0	0	0	0	0	0
69	0	SNAPC2	4	65	1	1	0	1	0	0	1	0	1	0	0	0	1	0	0	1	0	0	0	0	8	5	1	4	3	1	1	2	0	1	0	4	0	0	0	1	1	2	1	0	0	0	0	0	2
30	0	ATG16L1	0	30	0	0	1	0	0	0	0	0	2	0	0	1	0	0	0	1	0	1	0	1	0	1	2	1	2	0	1	1	0	1	0	1	0	0	0	0	0	0	0	0	1	0	0	1	1
79	0	NPAS2	4	75	4	3	0	0	0	1	0	0	0	0	0	0	0	0	1	3	0	0	0	0	4	8	5	1	2	5	2	1	0	0	4	3	0	1	0	0	1	0	0	0	0	0	0	0	3
142	0	SPATS2L	0	142	0	4	4	1	0	0	1	1	3	0	0	2	2	1	0	4	0	0	1	1	8	4	4	7	5	3	2	4	0	6	6	2	1	0	0	1	1	0	0	0	2	2	1	1	5
9	0	NADK	0	9	0	0	0	0	0	0	0	0	0	0	0	0	1	0	0	0	0	0	0	0	0	0	1	1	1	0	0	0	0	1	0	0	0	0	0	0	0	0	0	1	0	1	0	0	1
35	0	TSSC1	0	35	2	0	1	0	0	0	0	0	0	0	0	1	0	0	0	0	1	1	0	0	1	0	2	1	3	2	1	2	0	2	0	1	0	0	0	1	0	1	0	0	1	2	0	1	1
38	0	PHF23	0	38	3	2	0	0	0	0	1	1	0	0	0	1	0	0	1	0	0	1	0	0	2	2	1	3	1	0	1	3	0	1	0	1	0	0	0	0	3	0	1	0	1	0	1	1	0
240	0	CDC42BPA	0	240	7	4	7	0	4	2	2	4	3	2	0	0	1	1	2	6	0	2	0	0	6	6	7	9	11	11	7	6	0	4	10	5	2	2	0	2	2	0	2	0	2	3	3	1	5
71	0	PGBD3	0	71	3	2	0	1	0	0	1	1	0	0	0	0	0	0	0	5	0	0	0	0	2	2	5	2	4	1	1	3	0	3	5	0	0	0	0	2	0	2	1	0	0	0	0	0	2
142	0	OSBPL6	0	142	2	9	3	0	0	1	1	1	1	0	1	2	1	0	2	4	0	1	1	1	5	6	7	2	5	4	4	7	0	3	4	6	0	1	1	0	1	1	1	0	2	2	0	2	6
19	0	DCTN1	0	19	0	1	1	0	0	0	1	0	0	1	0	0	0	0	0	0	0	0	0	0	1	1	1	0	0	1	2	0	0	1	1	0	0	0	1	0	1	1	0	0	0	0	0	0	0
80	0		0	80	1	1	3	0	0	1	0	0	2	1	0	0	0	1	0	6	0	0	0	0	4	3	3	3	8	1	3	1	0	2	4	2	0	0	0	0	1	0	0	0	0	1	1	0	3
41	0		0	41	1	0	1	0	0	0	0	0	0	0	0	0	1	0	0	0	0	0	0	0	1	1	3	1	1	4	3	2	0	0	0	2	1	0	2	1	0	1	0	0	0	1	0	0	1
41	0	CABYR	0	41	0	2	0	0	0	1	1	0	1	0	0	0	0	1	0	0	0	0	0	0	0	3	0	3	2	2	3	0	0	0	2	3	0	1	0	0	1	1	0	0	0	0	0	0	0
7	0	LOC101929087	0	7	0	0	0	0	0	0	0	0	0	0	0	0	0	0	0	1	0	0	0	0	0	0	0	1	1	0	0	0	0	1	0	0	0	0	0	0	0	0	0	0	0	0	0	0	0
9	0	LOC645339	0	9	0	1	0	0	0	0	0	0	1	0	0	0	0	0	0	0	0	0	0	0	0	1	0	0	0	1	0	0	0	0	0	0	0	1	0	0	0	0	0	0	0	0	0	0	1
3	0	ERMAP	0	3	0	0	0	0	0	0	0	0	0	0	0	0	0	0	0	0	0	0	0	0	0	0	0	0	0	0	0	0	0	1	0	0	0	0	0	0	0	0	0	0	0	0	0	0	0
9	0	HLA-A	0	9	1	1	0	0	0	0	0	0	0	0	0	0	0	0	0	1	0	0	0	0	0	0	0	0	1	0	0	2	0	0	0	0	0	0	0	0	0	0	0	0	0	0	0	0	0
183	0		4	179	3	4	2	0	3	2	2	0	1	2	1	0	1	0	1	4	0	0	0	1	5	5	9	7	8	6	7	5	0	8	3	4	0	0	0	5	0	2	0	1	2	2	1	1	7
19	0		0	19	1	0	0	0	0	0	1	0	1	0	0	0	0	0	0	0	0	0	0	0	0	1	0	1	2	1	0	3	0	1	0	0	0	0	0	0	0	0	0	0	1	0	0	0	0
52	0		4	48	2	2	0	0	0	1	0	1	2	0	0	0	0	1	0	0	0	0	0	0	3	1	1	5	3	1	2	0	0	0	0	0	0	1	0	0	1	0	1	0	0	1	0	0	2
11	0	GLS	0	11	0	0	0	0	0	0	0	0	0	0	0	0	0	0	0	0	0	0	0	0	1	1	0	0	0	3	0	0	0	0	1	0	0	0	0	0	0	0	0	0	1	0	0	0	1
19	0	PISD	0	19	1	1	1	0	0	0	0	0	0	1	0	1	0	0	0	0	0	0	0	0	1	0	0	2	0	1	0	1	0	0	0	1	0	0	0	0	0	0	0	0	0	0	0	0	1
12	0	SAE1	0	12	1	0	1	0	0	0	0	1	0	0	0	0	0	0	0	0	0	0	0	0	0	0	1	0	0	0	0	1	0	3	0	0	0	0	0	0	0	0	0	0	0	0	0	0	0
136	0	TTC7B	0	136	4	6	1	0	1	0	0	0	4	2	0	1	1	1	0	5	0	0	0	0	5	6	5	4	6	4	1	7	0	1	3	1	3	1	1	1	1	2	0	1	0	0	2	0	3
337	0	MYO7B	0	337	8	10	5	2	1	2	4	6	0	0	1	1	5	5	2	10	1	3	0	1	13	10	19	12	21	8	8	10	0	8	10	10	4	5	4	2	3	3	1	3	0	4	0	0	7
56	0	SGK1	4	52	2	2	0	1	0	0	0	0	1	0	0	0	0	3	0	1	0	0	0	0	2	1	3	2	4	3	2	2	0	1	4	1	0	0	0	0	0	0	1	0	0	1	4	1	1
14	0	ZNF506	0	14	0	0	0	0	0	0	0	0	0	0	0	0	0	0	0	0	0	0	0	1	0	1	1	0	0	0	0	1	0	0	0	0	0	0	0	0	0	0	1	1	0	0	0	0	1
10	0	DUS4L	0	10	0	1	1	0	0	0	0	0	0	0	0	0	0	0	0	1	0	0	0	0	0	0	1	0	0	0	0	0	0	0	0	0	0	1	0	0	0	0	0	0	0	0	0	0	0
9	0	MXI1	2	7	0	0	0	0	0	0	0	0	0	0	0	0	0	0	0	0	0	0	0	0	0	0	0	0	0	0	1	0	0	0	0	0	0	0	0	0	0	0	0	0	0	0	0	1	0
83	0	RET/PTC2	4	79	3	2	3	0	1	1	0	0	2	0	0	2	0	0	0	4	0	0	0	0	4	3	3	2	3	3	2	5	0	1	3	2	0	2	0	0	2	0	1	1	1	1	2	0	1
119	0	TNK2	2	117	2	1	6	3	0	1	2	0	1	2	1	1	1	0	2	1	0	0	1	0	6	5	6	4	6	2	4	6	0	3	5	2	0	1	1	0	0	1	2	0	1	0	1	0	2
68	0	CLCC1	4	64	0	5	1	0	0	1	0	2	1	0	0	0	0	2	0	3	0	0	0	0	3	2	5	3	0	3	1	0	0	4	4	0	0	2	0	1	0	1	0	0	0	3	1	0	4
37	0		0	37	2	2	0	0	1	0	0	0	0	1	0	0	0	0	1	2	0	0	0	0	3	1	4	3	2	2	1	0	0	0	0	0	0	0	0	0	1	0	0	0	0	0	0	0	2
131	0	TMPO	8	123	2	5	2	1	0	0	4	1	3	1	0	2	1	1	2	1	0	1	1	0	3	11	3	3	8	6	4	4	0	4	3	6	0	1	1	1	0	4	1	0	2	2	2	0	0
43	0		0	43	2	1	1	0	1	0	0	0	1	0	1	0	0	0	0	1	0	0	1	0	0	1	3	0	1	3	0	1	0	2	0	3	0	0	0	1	0	1	0	0	0	0	1	0	3
44	0	ZNF608	0	44	0	0	2	1	1	0	0	0	1	1	0	0	1	0	0	4	0	1	0	0	1	2	0	0	1	5	2	1	0	2	0	0	0	0	0	0	1	1	0	0	0	0	0	0	0
30	0	UGT1A1	0	30	0	0	2	0	0	0	0	0	0	0	0	0	0	0	0	0	0	0	1	0	1	0	1	1	1	1	1	1	0	1	3	6	0	0	0	0	1	1	1	0	0	0	0	0	2
32	0	EXOSC9	0	32	2	0	0	0	0	0	0	0	0	0	0	0	0	0	0	3	0	0	0	0	4	1	2	0	0	0	2	1	0	1	2	0	0	0	0	0	0	0	0	0	0	0	0	0	0
14	0	HLA-DRB1	0	14	0	0	0	0	0	0	0	0	0	0	0	0	1	0	0	0	0	0	0	0	2	0	3	1	1	1	2	0	0	1	0	1	0	0	0	0	1	0	0	0	0	0	0	0	0
5	0	CEP57	0	5	0	0	0	0	0	0	0	0	0	0	0	1	0	0	0	0	0	0	0	0	1	0	0	0	0	0	0	0	0	0	0	0	0	0	0	0	0	0	0	0	1	0	0	0	0
176	0	ODF2	0	176	3	2	3	2	0	1	0	1	0	2	0	1	3	2	0	2	0	0	0	0	9	8	10	6	5	4	4	7	0	5	7	3	0	0	2	4	0	2	1	0	1	2	2	1	9
22	0		0	22	0	1	0	0	0	0	0	0	0	0	0	0	0	0	0	2	0	0	0	0	2	3	3	0	4	0	0	1	0	1	1	0	0	0	0	0	0	0	0	0	0	0	0	0	0
81	0	CYP3A4	4	77	3	2	1	0	1	0	0	0	1	0	0	0	1	0	0	7	0	0	0	3	2	1	4	1	2	11	3	4	0	0	1	1	0	2	0	1	2	1	0	0	1	0	0	0	1
5	0	OSGIN2	0	5	0	1	1	0	0	0	0	0	0	0	0	0	0	0	0	0	0	0	0	0	0	0	0	1	0	0	0	0	0	0	0	0	0	0	0	0	0	0	0	0	0	0	1	0	0
168	0	LONRF1	14	154	10	3	2	3	1	1	0	1	2	1	1	0	0	1	2	6	0	0	0	0	5	10	9	6	8	4	6	5	0	5	4	1	1	1	1	2	2	1	0	4	0	1	0	0	4
34	0	hCG_1642166	0	34	1	1	0	0	0	0	1	1	0	0	0	0	1	0	0	1	0	0	0	0	2	2	3	2	2	0	1	0	0	0	1	2	0	0	0	0	0	0	0	0	0	0	0	0	0
85	0	ZMYND11	0	85	4	2	5	0	0	0	1	0	1	1	0	2	0	0	1	3	0	0	0	0	2	2	4	4	5	1	4	1	0	2	0	3	0	1	0	1	1	1	1	0	2	0	2	1	3
62	0	RUFY1	0	62	1	4	2	0	1	1	0	0	0	0	0	0	0	0	0	0	0	1	0	0	1	1	3	2	3	2	3	1	0	0	4	2	0	0	0	1	1	1	0	0	1	0	0	1	2
35	0	HLA-A	0	35	2	0	1	0	1	0	0	0	0	0	0	0	0	0	0	0	0	0	0	0	1	2	2	1	2	0	2	1	0	3	2	0	0	0	0	0	0	1	0	0	0	0	0	2	1
34	0	DKFZp686L23131	0	34	1	0	0	1	0	0	1	0	1	0	0	2	0	1	0	3	0	0	1	0	0	1	1	2	1	1	1	1	0	1	1	0	0	0	1	0	0	0	0	1	1	1	0	0	0
3	0		0	3	0	0	0	0	0	0	0	0	0	0	0	0	0	0	0	1	0	0	0	0	0	0	0	0	1	0	0	0	0	0	0	0	0	0	0	0	0	0	0	0	0	0	0	0	0
186	0	AFF2	4	182	5	3	3	1	1	1	2	1	2	2	0	1	4	1	3	4	0	0	0	1	8	6	11	5	9	4	7	3	0	11	6	4	0	1	0	4	1	2	0	0	2	3	0	2	10
89	0		2	87	5	2	3	0	0	1	2	0	0	0	0	3	0	0	0	4	0	1	0	1	6	1	3	2	7	4	1	1	0	1	1	3	0	0	0	0	0	0	1	0	0	1	0	1	1
17	0	LDLRAD1	4	13	0	1	0	0	0	1	0	0	0	0	0	0	0	0	0	0	1	0	0	0	1	0	2	0	1	1	0	0	0	0	1	0	0	0	0	0	1	0	0	0	0	1	0	0	0
47	0	ENOX2	0	47	2	1	2	0	0	0	0	1	0	1	0	0	2	0	0	0	0	0	0	0	3	1	1	2	1	2	0	0	0	4	0	0	0	0	0	1	1	1	0	0	1	0	1	0	4
11	0	VH-3	0	11	2	0	1	0	0	0	0	0	0	0	0	0	0	0	0	0	0	0	0	0	1	1	2	0	0	0	0	0	0	1	0	1	0	0	0	0	0	0	0	0	0	0	0	0	0
90	0	NOP2	0	90	3	1	1	2	1	1	0	1	1	0	1	0	0	0	1	1	0	0	1	0	4	4	1	2	3	5	1	1	0	1	2	1	0	1	0	1	1	1	1	0	2	0	3	0	2
69	0	ARNTL2	4	65	1	0	2	0	1	0	0	0	0	0	1	1	1	0	0	0	0	0	0	0	1	1	2	1	5	1	2	8	0	2	2	0	0	0	2	0	0	1	0	0	1	0	0	1	5
23	0	C2CD5	0	23	1	0	0	0	0	0	0	0	0	0	1	0	0	0	0	0	0	0	0	0	1	2	1	1	1	1	1	2	0	0	2	2	0	0	0	0	0	1	0	0	0	0	0	0	1
165	0	DIAPH2	8	157	4	4	4	0	0	3	5	1	1	1	0	0	0	1	0	4	0	0	0	0	10	3	6	15	8	8	8	4	0	6	4	5	1	1	1	2	0	1	0	1	0	1	2	0	2
18	0	FCAR	0	18	0	0	0	0	0	1	0	0	0	0	0	1	1	0	0	1	0	0	0	0	0	0	0	0	1	0	1	1	0	3	1	2	0	0	0	0	0	0	0	0	0	0	0	1	0
17	0	PACS1	0	17	0	0	2	0	1	0	0	0	0	0	0	0	1	0	0	2	0	0	0	0	0	1	2	1	1	0	1	0	0	1	1	0	0	0	0	0	0	0	1	0	0	0	1	0	0
2	0	ORM2	0	2	1	0	0	0	0	0	0	0	0	0	0	0	0	0	0	0	0	0	0	0	0	0	0	0	0	0	0	0	0	0	0	0	0	0	0	0	0	0	0	0	0	0	0	0	0
119	0	LTBP3	4	115	4	7	1	0	0	0	1	0	2	0	1	2	0	3	2	4	0	0	0	1	5	1	10	3	8	5	4	3	0	7	3	1	0	1	0	0	1	1	0	0	1	1	2	2	1
26	0	HLA-A	0	26	1	1	2	0	0	1	0	0	0	0	0	0	0	0	0	2	0	0	0	0	0	4	0	2	2	1	2	1	0	1	0	0	1	0	0	1	0	0	0	0	0	0	0	0	1
69	0	POGK	2	67	0	2	0	0	0	0	1	0	1	0	0	0	1	0	0	0	0	1	0	0	2	3	3	4	4	2	1	0	0	1	2	4	0	1	1	0	0	0	1	1	1	1	0	1	1
73	0	EIF5	0	73	3	1	1	1	1	1	2	1	0	0	0	1	0	0	0	2	0	1	0	0	1	2	4	4	6	3	3	3	0	0	2	1	2	0	0	0	0	2	0	0	0	2	0	0	1
86	0	AXL	0	86	3	3	3	0	0	0	1	1	1	0	0	1	0	1	0	3	0	0	0	1	3	2	6	1	5	2	2	2	0	2	3	3	0	0	2	0	1	0	0	1	0	0	0	0	3
9	0	FBL	0	9	1	0	1	0	0	0	0	0	0	0	0	0	0	0	0	1	0	0	0	0	0	0	0	0	0	0	0	0	0	0	0	1	0	0	0	0	1	0	0	0	0	0	0	0	0
12	0	TP53BP1	0	12	1	1	0	0	0	0	0	1	0	0	0	0	0	0	0	0	0	0	0	0	0	2	0	0	0	0	1	1	0	0	0	1	0	0	0	1	0	0	0	0	0	0	0	0	0
7	0	HMGA2/RAD51L1	0	7	0	0	0	0	0	0	1	0	0	0	0	0	0	0	0	0	0	0	0	0	1	1	0	1	0	0	0	0	0	0	0	0	0	0	0	0	0	1	0	0	0	0	0	0	0
29	0	HLA-B	0	29	1	0	1	0	0	0	0	0	0	0	0	0	0	1	2	1	0	1	0	0	2	0	0	1	1	1	1	4	0	1	1	0	0	0	0	0	2	0	0	0	0	1	0	0	0
11	0	KLHL18	0	11	1	1	0	0	0	0	0	0	0	1	0	0	0	0	0	1	0	0	0	0	0	0	0	0	0	0	0	0	0	0	1	0	0	0	0	0	0	0	0	0	0	0	0	0	0
13	0	HLA-A	0	13	2	2	0	0	0	0	0	0	0	0	0	1	0	0	0	0	0	0	0	0	0	0	0	0	2	1	0	0	0	0	0	0	0	0	0	0	0	0	0	0	0	0	0	0	1
4	0	ATP6	0	4	1	0	0	0	0	0	0	0	0	1	0	0	0	0	0	0	0	0	0	0	0	0	0	0	0	0	0	0	0	0	0	0	0	0	0	0	0	0	0	0	0	0	0	0	0
23	0	LOC102725022	0	23	0	1	0	0	0	1	0	0	0	0	0	0	0	0	0	2	0	0	0	0	1	1	1	0	2	0	2	1	0	0	1	0	0	1	1	0	1	1	0	0	0	0	0	0	0
2	0	ATPase	0	2	0	0	0	0	0	0	0	0	0	1	0	0	0	0	0	0	0	0	0	0	0	0	0	0	0	0	0	0	0	0	0	0	0	0	0	0	0	0	0	0	0	0	0	0	0
125	0	ZNF541	0	125	1	4	2	1	0	0	0	1	3	0	1	1	1	1	0	2	0	0	0	0	4	3	5	3	6	5	1	2	0	4	4	3	0	0	1	1	1	2	0	0	2	1	0	3	3
67	0		0	67	1	3	5	0	1	1	0	1	2	0	0	0	0	0	0	3	1	0	1	0	3	2	5	2	2	1	0	0	0	2	3	1	0	0	0	0	1	1	0	0	0	0	0	1	5
180	0	SYNGAP1	9	171	5	3	7	1	1	1	2	2	0	0	1	1	1	1	2	8	0	2	0	2	8	2	11	6	9	6	4	4	0	8	3	9	1	0	0	0	1	0	0	1	0	0	1	0	5
23	0	HLA-C	4	19	0	0	0	0	0	0	0	0	0	0	0	0	1	0	0	2	0	0	0	2	0	0	1	0	1	2	1	1	0	1	0	1	0	0	0	0	0	1	0	0	0	0	0	0	1
72	0	HSD17B2	8	64	3	1	5	1	1	0	0	0	2	0	1	0	1	0	0	1	0	1	0	1	1	4	2	0	4	2	2	1	0	2	3	1	0	0	1	1	2	2	0	0	0	0	0	0	2
38	0	SMAP2	0	38	1	1	1	0	0	0	1	0	0	0	0	0	0	0	1	2	0	0	0	0	1	3	2	0	0	4	1	1	0	2	2	1	0	0	1	1	1	0	0	0	0	0	0	1	1
44	0	SYT8	0	44	0	0	1	0	0	1	0	0	0	0	0	0	1	0	0	2	0	0	0	0	4	0	2	1	2	2	0	1	0	3	1	2	0	1	0	0	0	0	1	0	0	2	0	1	2
31	0		0	31	1	1	0	0	0	0	0	0	0	0	1	1	0	1	0	0	0	0	0	0	1	0	2	1	0	2	1	1	0	2	0	0	1	0	0	0	0	0	1	0	0	0	0	0	1
9	0	MTHFD1L	0	9	0	1	0	1	0	0	0	0	1	0	0	1	0	0	0	0	0	0	0	0	1	0	1	0	0	0	0	0	0	0	0	0	0	0	0	0	0	0	0	0	0	0	0	0	1
105	0	LRCH3	8	97	1	3	2	0	0	1	1	3	0	0	0	1	1	1	0	2	0	1	0	0	2	5	4	4	9	3	4	1	0	1	0	1	0	1	3	0	2	1	0	0	2	2	1	1	6
26	0	EHBP1L1	0	26	1	0	0	0	0	0	0	0	0	0	0	0	0	0	0	0	0	1	0	0	0	5	1	0	3	2	0	1	0	1	1	0	0	0	0	0	0	0	0	0	0	1	0	0	1
49	0	ABI2	4	45	2	2	2	0	0	0	0	0	0	0	0	0	1	0	2	4	0	1	1	0	0	1	4	1	3	0	0	1	0	2	2	1	0	0	0	1	0	2	0	1	0	1	1	0	2
3	0	RBP7	0	3	0	0	1	0	0	0	0	0	0	0	0	0	0	0	0	0	0	0	0	0	0	0	0	0	0	0	0	0	0	0	0	1	0	0	0	0	0	0	0	0	0	0	0	0	0
5	0	gs19	0	5	0	0	0	0	0	0	0	0	0	0	0	0	0	0	0	0	0	0	0	0	0	0	0	0	0	0	0	0	0	0	0	0	0	0	0	1	0	0	0	0	0	0	0	0	1
22	0	DIMT1	0	22	0	3	0	0	0	0	0	0	1	0	0	0	0	0	0	2	0	0	0	0	0	1	0	1	1	1	0	1	0	1	0	0	0	0	0	0	0	0	0	0	1	0	0	0	1
1	0	ND2	0	1	1	0	0	0	0	0	0	0	0	0	0	0	0	0	0	0	0	0	0	0	0	0	0	0	0	0	0	0	0	0	0	0	0	0	0	0	0	0	0	0	0	0	0	0	0
97	0	RBBP8	4	93	3	2	3	0	0	0	1	2	0	0	3	0	1	3	1	7	0	1	0	0	4	9	5	6	5	1	3	3	0	2	2	0	2	1	0	0	2	0	0	0	0	0	0	0	4
3	0	POT1	0	3	0	0	0	0	0	0	0	0	0	0	0	0	0	0	0	0	0	0	0	0	0	0	0	0	1	0	0	0	0	0	0	0	0	0	0	1	0	0	0	0	0	0	0	0	0
90	0	NMT2	4	86	1	4	2	1	1	1	1	1	1	0	0	0	1	1	0	3	0	0	0	0	1	4	4	2	5	6	2	4	0	1	3	0	0	1	0	3	0	0	0	1	2	0	0	0	1
55	0	JADE2	0	55	0	4	0	0	0	0	0	1	0	0	0	0	0	0	0	2	0	0	0	0	2	1	0	3	4	3	2	1	0	2	4	0	0	0	1	0	0	2	0	0	2	0	0	0	4
20	0	NR0B1	0	20	0	0	1	0	0	0	0	0	1	0	0	1	1	0	0	0	0	0	0	0	1	3	2	1	2	1	0	1	0	0	1	0	0	0	0	0	0	1	0	0	0	0	0	0	0
9	0	MYL5	0	9	0	0	0	0	0	0	0	0	0	0	0	0	0	0	0	2	0	0	0	0	1	1	0	1	0	0	0	0	0	0	1	0	0	0	0	0	1	0	0	0	0	0	0	0	1
54	0		0	54	1	3	2	0	0	0	0	0	0	1	0	0	0	0	0	5	0	0	0	0	4	3	3	2	1	1	1	2	0	3	4	0	0	1	0	0	0	0	0	0	1	1	0	0	2
10	0	ZNF638	0	10	0	0	0	0	0	0	0	0	0	0	0	0	0	0	0	0	0	0	0	0	0	0	1	1	0	0	1	0	0	0	1	0	0	0	0	0	0	0	0	0	0	0	0	0	1
50	0	IMMT	0	50	0	1	1	0	0	0	0	1	0	0	0	0	2	0	1	0	0	0	0	1	2	3	3	1	0	1	1	1	0	3	1	2	0	0	0	0	1	0	1	0	0	0	0	0	4
45	0	TPCN2	0	45	0	1	1	0	0	0	0	1	1	0	0	0	1	0	0	4	0	0	0	0	5	4	4	2	2	2	0	3	0	0	1	2	0	0	1	0	0	1	1	0	0	0	0	0	0
52	0		0	52	3	0	3	0	0	0	0	0	0	0	0	1	0	0	0	2	0	0	0	0	2	0	2	6	2	3	2	3	0	1	1	1	0	0	0	1	1	0	0	0	1	0	0	0	0
109	0	FBXL17	0	109	0	0	2	0	1	0	1	0	1	1	1	0	0	0	0	1	0	0	0	2	5	5	4	6	7	8	9	6	0	2	3	2	1	1	0	1	1	0	0	1	0	1	0	0	2
110	0	LOC102723805	4	106	2	3	1	2	1	2	0	2	0	0	0	2	1	0	2	2	0	0	0	1	2	1	6	3	0	7	4	1	0	4	5	4	0	0	0	0	2	2	1	0	1	0	1	1	6
14	0	FAM182A	0	14	0	0	1	0	0	0	0	0	1	0	0	0	0	0	0	1	0	0	0	0	0	0	1	1	0	0	3	0	0	1	1	0	0	0	0	0	0	0	0	0	0	0	1	0	0
19	0		0	19	0	3	1	0	0	0	0	0	0	0	0	0	1	0	0	0	0	0	0	0	1	1	0	0	2	1	0	0	0	0	1	2	0	0	0	0	0	0	0	0	0	0	1	0	0
179	0	ZNF298	16	163	4	6	4	0	0	0	0	0	1	0	0	1	1	0	0	1	0	0	2	0	9	10	4	12	7	5	7	10	0	4	8	0	1	0	0	0	1	1	1	1	0	2	1	1	5
10	0	MUC20	0	10	0	1	1	0	1	0	0	0	0	0	0	0	0	0	0	0	0	0	0	0	0	2	0	0	2	0	1	1	0	1	0	0	0	0	0	0	0	0	0	0	0	0	0	0	0
65	0	TMEM132B	4	61	1	5	1	1	0	0	2	0	0	0	0	0	0	3	0	3	0	0	0	0	0	2	6	2	4	0	1	1	0	3	1	3	0	0	0	0	1	0	0	0	0	0	2	0	2
32	0	HLA-C	0	32	1	0	0	0	1	0	1	0	0	0	0	1	0	0	0	0	0	0	0	0	1	0	1	9	4	1	0	1	0	1	0	0	0	0	0	0	0	1	0	0	0	0	1	0	1
100	0		6	94	1	5	2	0	0	0	0	1	1	0	1	1	0	0	0	6	0	0	0	0	4	1	1	6	7	4	1	2	0	4	0	1	0	0	1	1	0	1	1	0	1	1	1	0	5
15	0	LINC00315	0	15	0	0	0	1	0	0	0	0	0	0	0	0	0	0	0	0	0	0	0	1	2	0	0	1	1	0	0	0	0	0	0	0	0	0	0	0	0	0	0	0	0	0	0	1	1
331	0	NBEA	21	310	9	7	6	2	1	2	2	2	1	0	1	8	2	2	0	6	1	1	1	2	18	9	9	17	15	11	16	10	0	11	13	3	1	1	1	2	2	2	0	3	4	2	3	3	10
140	0	GON4L	4	136	5	4	7	2	4	2	1	3	2	0	1	2	1	0	1	2	1	2	1	1	8	1	4	6	6	3	4	2	0	7	3	2	2	1	0	0	1	0	0	0	3	2	0	0	5
5	0	CCDC61	0	5	0	0	0	0	0	0	0	0	0	0	0	0	0	0	0	0	0	0	0	0	0	1	0	0	1	0	0	0	0	0	0	0	0	0	0	0	0	0	0	0	0	0	0	0	0
6	0	HERC3	0	6	0	0	0	0	0	0	0	0	0	0	0	0	0	0	0	0	0	0	0	0	0	1	1	0	0	1	0	0	0	0	0	0	1	0	0	0	0	0	0	0	0	0	0	0	0
16	0	XPO5	0	16	0	1	0	0	0	0	0	0	0	0	0	0	0	0	0	0	0	0	1	0	1	0	0	1	0	1	0	1	0	1	1	1	0	0	0	0	0	0	0	0	0	0	0	0	1
45	0	DMD	0	45	1	1	1	1	0	0	0	0	0	0	1	0	1	2	0	1	0	0	0	0	3	3	1	1	3	3	1	0	0	0	0	2	0	0	0	1	1	0	0	0	0	1	1	0	1
25	0	CCNDBP1	0	25	1	2	0	0	0	0	0	0	0	0	0	0	0	0	0	1	0	0	0	0	1	0	3	2	0	0	1	1	0	0	0	0	0	0	0	0	1	0	0	0	0	0	1	0	1
10	0	TTYH1	0	10	0	1	0	0	0	0	0	0	0	0	0	0	0	0	0	0	0	0	0	0	0	2	0	0	1	0	0	0	0	0	0	0	0	0	0	0	0	0	0	0	0	0	0	0	0
11	0	UNQ6228	0	11	0	0	1	0	0	0	0	1	0	0	0	0	0	0	1	0	0	0	0	0	0	0	1	1	0	0	0	1	0	0	0	0	0	0	0	0	0	0	0	0	0	0	0	0	0
16	0	KIAA1549	0	16	1	1	0	0	0	0	1	0	1	0	0	1	0	0	0	1	0	0	0	0	0	0	3	1	1	0	1	0	0	0	0	0	0	0	0	0	0	0	0	0	0	0	0	0	0
84	0	INTS10	8	76	1	2	0	0	0	0	0	5	1	1	0	0	0	2	0	4	0	0	0	2	1	1	2	4	2	0	4	0	0	2	0	1	0	0	0	0	2	1	0	2	2	1	1	1	3
30	0	LOC101059914	0	30	0	1	0	0	0	0	0	0	1	1	0	0	1	1	0	4	0	0	0	0	2	0	1	0	0	3	1	1	0	0	0	4	0	0	1	0	0	0	0	0	0	0	0	2	0
100	0	ITGA7	0	100	2	1	1	0	1	0	1	1	3	1	1	0	1	0	0	6	0	0	1	1	6	3	3	4	6	4	4	3	0	1	1	3	0	1	2	1	1	1	0	1	0	0	0	1	3
48	0		4	44	0	0	3	2	0	1	0	0	1	0	0	1	0	1	0	2	0	2	0	0	2	2	0	4	2	2	0	1	0	0	2	1	0	0	0	1	0	0	0	0	1	1	0	1	1
20	0	TRAF4	0	20	1	0	1	0	0	0	1	0	0	0	0	0	0	0	0	2	0	0	0	0	1	1	1	2	0	0	0	0	0	0	1	0	0	0	0	0	1	0	0	0	0	1	0	0	1
43	0	MAP2K4	34	9	2	3	0	0	0	0	0	0	1	0	0	2	0	0	0	4	0	1	2	0	0	4	1	0	2	1	0	0	0	2	2	0	0	0	0	0	0	0	0	0	2	0	0	0	2
15	0	GPR108	0	15	0	0	0	0	0	2	0	0	0	0	0	1	0	0	0	1	0	0	0	0	1	0	1	1	1	0	0	1	0	0	1	0	0	0	0	0	1	0	0	0	0	0	0	0	0
8	0	HEPACAM2	0	8	0	0	0	0	0	0	1	0	0	0	0	0	0	0	0	0	0	0	0	0	0	0	0	1	0	1	0	0	0	0	0	0	0	0	0	1	0	1	0	0	0	0	0	1	0
55	0		0	55	2	2	0	0	0	0	1	1	0	0	0	0	1	0	1	0	0	0	0	0	1	5	1	2	3	2	1	1	0	6	3	3	1	1	1	0	1	0	0	0	0	1	0	0	2
44	0		0	44	0	1	0	0	0	0	0	0	1	0	0	0	1	0	0	2	0	0	0	0	1	0	1	3	5	2	1	2	0	1	3	1	0	0	0	1	0	1	1	0	0	1	0	1	1
133	0	NNT	0	133	6	2	4	0	2	0	2	2	2	0	1	2	1	0	4	4	0	1	1	2	3	3	5	3	4	6	5	3	0	2	2	5	0	0	0	1	2	1	0	1	2	2	2	0	2
64	0		0	64	0	0	1	1	0	0	0	1	2	0	1	1	0	1	0	5	1	0	0	0	1	7	2	2	4	1	0	2	0	6	2	0	0	0	1	1	0	0	1	0	0	0	0	0	3
73	0	USP17L10	4	69	1	3	1	0	0	0	0	0	0	0	1	0	0	0	1	0	0	1	0	0	0	0	4	0	5	3	3	3	0	1	3	0	1	2	0	1	0	2	1	0	0	0	0	1	2
71	0	PDLIM5	0	71	1	1	2	0	1	0	5	0	1	0	0	0	1	0	0	4	0	0	0	1	4	5	2	3	3	3	2	1	0	4	2	0	1	0	1	0	0	1	0	0	0	0	0	0	2
95	0		0	95	2	3	3	2	1	0	4	1	0	1	0	0	2	2	1	2	0	1	0	0	4	3	5	2	1	4	2	3	0	5	1	2	0	0	1	3	1	0	0	0	0	0	2	1	0
42	0	VASH2	4	38	0	0	2	0	1	0	1	1	0	0	0	0	0	0	1	2	1	0	0	2	1	4	4	2	0	1	0	2	0	2	0	1	0	0	0	0	0	0	0	1	1	1	0	0	3
7	0	HLA-DR3	0	7	0	0	0	0	0	0	0	0	1	0	0	0	0	0	0	0	0	0	0	0	1	0	0	0	0	1	0	1	0	0	0	0	0	0	0	0	0	0	0	0	0	1	0	0	1
29	0	CTSG	0	29	1	0	1	0	0	0	0	0	1	0	0	0	0	0	0	2	0	0	0	0	2	0	0	1	0	1	2	0	0	7	0	1	0	0	0	1	0	0	0	0	0	0	0	0	1
309	0	FER1L4	0	309	9	8	6	2	4	0	3	1	3	1	0	3	2	3	0	11	0	2	0	2	5	7	11	11	9	11	7	8	0	10	13	6	5	6	0	1	4	2	0	2	1	3	2	2	19
120	0	ANKRD24	4	116	4	5	1	2	1	0	0	1	0	1	1	0	1	2	2	2	0	0	0	1	3	3	2	6	11	2	6	1	0	3	5	0	0	0	1	0	2	1	0	1	0	0	1	0	5
272	0	SYCP2	0	272	8	2	4	1	0	2	2	2	4	2	1	0	2	3	1	9	0	2	2	1	12	7	11	3	17	5	9	6	0	17	14	9	0	1	0	1	3	1	0	0	1	3	1	1	13
85	0	GRAMD3	2	83	2	3	1	0	0	0	0	0	1	1	0	0	1	1	0	5	0	1	0	0	4	2	1	5	5	1	5	0	0	0	3	1	0	1	0	1	1	0	0	0	1	1	1	0	5
26	0	ATXN3	0	26	4	0	0	0	0	0	1	0	0	0	0	0	1	0	0	2	0	0	0	1	2	0	0	3	0	0	1	0	0	1	1	0	0	1	1	0	0	0	0	0	0	0	0	0	0
93	0		0	93	3	2	0	0	1	1	2	0	1	0	0	1	2	2	1	0	0	0	0	0	4	3	8	2	4	4	2	4	0	4	6	2	1	1	0	1	0	0	0	0	0	0	3	0	3
30	0	DCAF4L1	0	30	0	1	1	0	0	0	1	0	1	0	0	0	1	0	1	0	0	0	0	0	1	0	2	1	0	3	0	1	0	2	1	1	0	0	0	1	0	0	0	0	2	1	0	0	1
19	0	TSEN54	0	19	0	0	0	0	0	0	0	0	0	0	0	0	0	1	0	1	0	0	0	0	1	0	0	0	0	1	0	0	0	3	0	0	0	0	0	2	0	0	0	0	0	0	0	0	2
92	0	KCTD1	0	92	3	5	3	0	3	0	0	0	0	1	0	1	0	3	0	1	0	1	0	0	4	4	0	2	4	2	6	2	0	5	1	0	0	1	1	3	0	1	0	0	0	2	0	0	6
32	0	PFKP	4	28	0	0	1	0	0	0	0	0	0	0	0	0	0	0	0	3	0	0	0	0	1	3	1	0	1	3	1	1	0	1	2	1	1	0	0	0	0	1	1	0	0	1	0	0	1
68	0	FGG	0	68	1	0	0	0	0	1	2	1	1	0	0	0	1	0	0	2	0	0	0	0	3	2	6	4	3	3	1	2	0	2	1	1	0	0	0	1	3	0	0	1	0	0	0	0	1
35	0		0	35	0	1	0	0	0	1	1	1	0	1	0	0	1	0	0	2	0	0	2	0	1	0	2	0	3	2	2	0	0	0	1	2	0	0	0	2	0	1	0	0	0	0	0	0	2
18	0	HLA	0	18	4	0	0	0	1	0	0	0	1	0	0	0	0	0	0	1	0	0	0	0	0	1	0	0	1	0	1	1	0	0	1	0	1	0	0	0	0	0	0	0	0	0	0	0	2
75	0	ZNF286A	0	75	3	1	3	2	0	0	2	0	0	0	0	0	0	0	0	3	1	0	1	0	6	5	3	0	2	4	4	2	0	1	2	0	1	1	0	2	1	2	0	0	0	1	0	0	1
20	0		0	20	1	1	1	0	1	0	0	0	0	0	0	0	0	0	0	0	0	0	1	0	1	2	2	0	0	1	1	0	0	0	0	0	0	0	1	0	0	0	0	0	0	0	0	0	0
26	0		0	26	0	1	0	0	0	0	0	0	1	0	0	0	0	1	0	0	0	0	1	0	0	1	2	1	4	0	1	0	0	1	2	0	0	0	0	1	0	0	0	0	0	0	0	0	1
12	0	C1orf61	0	12	1	0	1	0	0	0	0	1	0	0	0	0	0	0	0	0	0	0	0	0	0	1	0	2	2	0	0	1	0	0	0	0	0	0	0	0	0	0	0	0	0	0	0	1	1
3	0	ATP6	0	3	1	0	0	0	0	0	0	0	0	0	0	0	0	0	0	0	0	0	0	0	1	0	0	1	0	0	0	0	0	0	0	0	0	0	0	0	0	0	0	0	0	0	0	0	0
4	0	ZC3H7A	0	4	0	0	0	0	0	0	0	0	0	0	0	0	0	0	0	0	0	0	0	0	0	0	1	0	0	1	0	0	0	0	0	0	0	0	0	0	0	0	0	0	0	0	0	0	1
81	0	FAM194B	0	81	2	5	2	0	0	0	0	0	1	0	0	0	0	0	0	3	1	0	0	0	0	5	6	8	5	0	5	2	0	1	3	2	1	0	0	1	0	1	0	0	0	0	0	0	4
55	0	EHD1	4	51	1	0	2	0	0	0	0	0	1	0	0	0	2	0	0	1	0	0	0	0	4	4	5	1	2	1	1	1	0	1	1	3	0	0	0	0	0	0	0	0	1	5	0	1	2
55	0	TWF1	0	55	0	3	2	0	0	2	2	0	0	0	0	0	0	0	0	1	0	0	0	0	2	2	2	2	3	4	1	1	0	2	2	2	0	0	1	0	0	0	1	0	1	1	0	0	3
1	0	KRTAP20-2	0	1	0	0	0	0	0	0	0	0	0	0	0	0	0	0	0	0	0	0	0	0	1	0	0	0	0	0	0	0	0	0	0	0	0	0	0	0	0	0	0	0	0	0	0	0	0
42	0		0	42	0	1	1	0	0	0	0	0	1	2	0	0	1	1	1	2	0	1	0	2	2	2	2	3	1	2	6	0	0	1	0	0	0	0	0	0	0	1	0	0	0	0	0	0	1
43	0	TUBGCP5	0	43	2	3	1	0	0	1	0	0	0	1	0	0	0	0	0	1	0	0	0	0	5	0	2	3	0	2	4	1	0	2	0	0	0	0	0	0	0	0	0	0	1	0	0	1	4
41	0	PLCB1	0	41	0	1	0	0	0	0	1	0	0	0	0	0	0	0	0	0	0	0	0	0	1	3	3	2	2	1	0	1	0	3	0	1	1	1	1	0	1	0	0	1	0	0	0	0	0
218	0		0	218	7	3	4	0	5	2	0	1	0	0	0	2	1	0	1	3	0	3	0	1	13	11	10	9	11	7	3	5	0	5	1	6	1	3	3	0	1	0	0	2	5	4	0	1	8
179	0	ESCO1	8	171	5	10	5	1	2	1	3	1	3	1	0	4	1	2	2	6	1	1	1	2	4	4	9	14	3	3	4	5	0	5	2	3	5	2	0	2	1	3	0	1	2	0	2	0	7
10	0	POGZ	0	10	0	0	1	0	0	0	0	0	0	0	0	0	0	0	0	0	1	0	0	0	0	0	0	0	0	0	1	1	0	0	1	1	0	0	0	0	0	0	0	0	1	0	0	0	0
9	0		0	9	0	0	0	0	0	0	0	0	1	0	0	0	0	0	1	0	0	0	0	0	0	0	0	1	1	0	1	0	0	0	0	1	0	0	0	0	0	0	0	0	0	0	0	0	0
15	0	ARPC2	0	15	0	0	3	0	0	0	0	0	0	0	0	0	0	0	0	0	0	0	0	0	0	0	1	1	0	2	0	0	0	0	2	1	0	0	0	0	0	0	1	0	0	0	0	0	0
42	0	GRB2	0	42	1	2	0	0	0	0	0	0	1	1	0	1	0	0	0	3	1	1	0	0	4	1	1	2	0	1	1	2	0	3	0	0	0	1	0	0	0	0	0	0	0	0	0	0	1
29	0	REPIN1	0	29	1	0	0	0	1	0	0	0	0	0	0	0	0	0	0	0	0	1	0	0	1	0	2	1	1	1	1	0	0	1	1	2	0	0	1	3	0	1	0	0	0	0	1	0	2
6	0	HLA-Cw	0	6	0	2	0	0	0	0	0	0	0	0	0	0	0	0	0	0	0	0	0	0	0	0	0	0	0	0	0	0	0	1	0	0	1	0	0	0	0	0	0	0	0	0	0	0	0
229	0		4	225	2	9	10	1	0	1	1	2	1	0	0	2	3	1	1	5	0	1	0	1	9	7	6	7	17	2	4	5	0	5	8	11	0	4	2	3	2	3	0	0	3	3	0	0	12
351	0	CHD9	4	347	4	5	6	3	2	1	3	3	2	1	2	1	2	2	1	9	0	2	1	2	17	9	18	12	19	12	10	10	0	13	6	12	3	4	3	1	5	5	1	2	1	2	2	2	9
125	0		8	117	2	0	1	0	0	1	2	0	1	1	0	0	1	3	4	3	0	1	0	0	6	6	6	8	4	3	5	5	0	4	6	8	0	1	1	1	1	0	1	0	1	2	3	0	0
75	0	EIF3L	0	75	1	2	2	0	0	0	1	0	2	0	0	0	2	1	0	1	0	0	1	0	6	4	6	3	11	1	3	3	0	1	1	1	0	1	2	0	0	0	0	0	0	1	1	0	3
8	0	HLA-CW	0	8	0	0	0	0	0	0	0	0	0	0	0	0	0	0	0	0	0	0	0	0	1	0	0	0	0	1	0	0	0	1	0	0	0	0	0	0	0	0	0	0	0	0	0	0	0
40	0		4	36	1	0	0	0	0	0	0	1	1	0	1	0	0	2	0	0	0	0	0	0	0	1	2	5	0	4	2	0	0	0	1	1	0	0	0	1	1	0	0	0	0	0	0	1	1
65	0		0	65	1	5	1	0	0	1	1	1	1	2	0	0	0	0	0	1	0	0	1	0	4	3	3	4	2	2	2	5	0	0	0	2	0	0	2	0	0	0	1	0	0	0	0	0	2
11	0	ND5	8	3	0	0	0	0	0	0	0	0	0	0	0	0	0	0	0	2	0	0	0	0	1	0	1	0	0	2	0	0	0	0	0	0	0	0	0	0	0	0	0	0	0	0	0	0	3
38	0	POLR2J1	0	38	0	2	0	0	0	0	1	1	0	0	0	0	3	0	1	0	0	0	0	1	0	0	2	0	3	2	0	0	0	0	3	0	0	0	0	0	0	1	0	0	0	1	2	0	0
51	0	YIF1B	8	43	1	1	2	1	0	0	0	1	0	0	0	0	1	1	1	2	0	0	0	0	4	1	4	2	2	3	0	2	0	0	1	0	0	0	0	1	0	0	0	0	0	0	0	1	1
29	0	HLA-A	0	29	1	1	2	0	0	1	0	0	0	0	0	0	0	0	0	1	0	0	0	0	1	4	2	2	2	1	2	1	0	1	1	0	0	0	0	1	0	0	0	0	0	0	0	0	1
92	0	UCKL1	0	92	0	6	2	1	0	1	0	1	2	1	1	1	0	1	0	1	0	2	1	0	2	6	1	4	5	3	4	3	0	2	0	2	1	1	2	1	1	1	0	0	3	0	0	0	4
37	0	UQCC1	0	37	1	2	1	0	0	1	0	0	0	0	0	1	0	0	0	2	0	0	0	0	1	1	3	2	0	2	1	0	0	0	2	1	0	0	0	0	0	0	0	0	0	1	0	1	1
51	0	MDM4	0	51	0	0	2	0	2	0	0	0	0	1	0	0	0	0	1	4	0	0	0	0	2	2	3	2	1	2	1	1	0	2	1	1	0	0	1	0	0	0	0	0	1	1	0	1	2
41	0	EHF	0	41	0	2	0	0	0	0	1	0	0	0	1	0	1	0	0	2	0	0	0	0	1	2	2	0	3	1	1	4	0	1	0	0	0	0	0	0	0	0	0	0	1	1	0	0	1
2	0	TMEM50B	0	2	0	0	0	0	0	0	0	0	0	0	0	0	0	0	0	0	0	0	0	0	0	1	0	0	0	0	0	0	0	0	0	0	0	0	0	0	0	0	0	0	0	0	0	0	0
13	0	PICALM	0	13	0	0	0	0	0	0	0	0	0	0	1	0	0	0	0	0	0	0	0	0	0	0	1	3	0	1	0	1	0	1	0	0	1	1	0	0	0	0	0	0	0	0	0	0	0
69	0	NFIX	0	69	0	4	3	0	0	0	0	0	0	0	0	0	1	2	1	1	0	0	0	0	2	3	2	6	1	1	3	1	0	3	2	3	0	0	0	0	0	0	0	1	0	0	1	0	2
37	0	FDFT1	0	37	0	1	0	0	1	0	0	0	1	0	0	0	1	0	0	0	0	1	1	0	0	2	2	1	1	1	1	0	0	0	1	3	0	0	0	0	2	0	0	0	1	1	1	1	1
78	0		4	74	4	5	2	0	1	0	2	2	1	0	0	2	0	1	0	3	0	0	0	0	5	4	1	1	2	5	4	3	0	1	3	1	0	1	0	0	0	0	0	0	1	0	0	0	3
33	0	PITRM1	0	33	0	0	0	0	0	1	1	2	0	1	0	0	0	0	0	3	0	0	0	0	2	1	3	1	1	0	4	0	0	0	0	0	0	0	0	0	0	1	0	0	0	1	0	0	1
34	0		0	34	1	1	1	0	0	1	0	0	0	0	0	0	0	0	0	1	1	1	0	0	0	1	3	0	0	1	0	1	0	1	2	1	0	1	1	0	0	0	0	2	0	0	1	0	2
10	0	ABO	0	10	0	0	0	0	0	0	0	0	1	0	0	0	0	0	0	0	0	0	0	0	1	0	0	0	1	1	0	0	0	0	1	0	0	1	0	0	0	0	0	0	0	0	0	0	0
20	0	HLA-B	0	20	0	1	2	0	1	1	0	0	0	0	1	0	0	0	0	0	0	0	0	0	2	1	0	1	0	0	0	2	0	1	0	0	0	0	0	1	0	0	0	0	0	0	0	0	1
7	0	RPL5	0	7	0	0	0	0	0	0	0	0	0	0	0	0	0	0	0	0	0	0	0	0	0	1	0	1	0	0	0	0	0	0	0	0	0	0	1	0	1	0	0	0	0	0	0	0	0
4	0	HLA-C	0	4	0	0	0	0	0	0	0	0	0	0	0	0	0	0	0	0	0	0	0	0	1	0	0	0	0	0	0	0	0	0	0	0	0	0	0	0	0	0	0	0	0	0	0	0	0
3	0	C19orf48	0	3	0	0	0	0	0	0	0	0	0	0	0	0	0	0	0	0	0	0	0	0	0	0	0	0	0	0	1	0	0	0	0	0	0	0	0	1	0	0	0	0	0	0	0	0	0
2	0	MTRR	0	2	0	0	0	0	0	0	0	0	0	0	0	0	0	0	0	1	0	0	0	0	0	0	0	0	0	0	0	0	0	0	0	0	0	0	0	0	0	0	0	0	0	0	0	0	0
42	0	HLA-A	0	42	0	2	2	0	0	0	0	0	1	0	0	0	0	0	1	4	0	0	0	0	2	2	2	3	1	2	3	0	0	0	1	0	0	0	0	0	0	1	1	0	0	0	0	0	0
23	0		0	23	0	0	1	0	0	0	0	0	0	0	0	0	0	0	1	3	0	0	0	0	1	1	1	1	1	1	1	2	0	2	0	0	0	0	0	1	1	0	0	0	0	0	0	0	0
41	0	ADORA3	0	41	2	1	1	0	1	0	0	0	1	0	0	0	0	0	0	0	0	0	0	0	2	2	0	1	1	1	1	1	0	0	2	0	1	1	0	1	1	0	0	0	0	1	3	0	1
13	0	OSGEPL1	0	13	1	0	1	0	0	0	0	1	0	0	0	0	0	0	0	0	0	0	0	0	0	0	1	0	0	0	0	2	0	0	1	1	0	0	0	2	0	1	0	0	0	0	0	0	0
137	0	TTC18	8	129	7	3	6	0	1	0	1	0	1	0	0	1	1	1	1	4	0	1	0	1	5	6	6	5	9	1	5	4	0	4	5	3	0	2	1	2	0	1	0	1	1	0	0	0	3
48	0	SH3TC2	0	48	5	0	2	1	0	1	0	2	0	1	0	1	1	3	1	2	0	0	0	0	2	2	2	4	1	1	3	1	0	2	0	0	0	1	0	1	1	0	1	0	0	0	0	0	1
10	0	HLA-C	0	10	1	0	1	0	0	0	0	0	0	0	0	0	0	0	0	1	0	0	0	0	0	1	0	2	1	0	0	0	0	0	0	0	0	0	0	0	0	0	0	0	0	0	0	1	0
78	0	PHF12	0	78	2	3	0	1	1	0	0	0	0	0	0	1	0	1	1	0	0	0	1	0	6	2	0	4	4	2	4	1	0	2	4	3	1	0	1	0	1	1	0	1	0	0	0	2	0
84	0		0	84	3	5	1	0	0	1	0	0	0	0	1	1	1	0	0	5	0	0	0	0	3	5	5	0	1	1	2	3	0	4	0	3	0	1	0	1	0	1	0	1	1	0	1	0	1
37	0		0	37	2	1	1	0	0	0	0	0	0	0	0	0	1	0	1	2	0	0	0	0	2	0	3	2	1	0	2	2	0	1	1	0	1	2	0	0	0	0	0	0	1	0	1	1	1
19	0	ZNF626	0	19	0	0	0	0	0	0	0	0	0	0	0	0	0	0	1	0	0	0	0	0	2	1	2	0	2	0	1	0	0	0	1	0	0	0	0	1	0	0	0	0	0	0	0	0	0
24	0	TEAD2	0	24	0	0	2	0	0	0	0	0	0	0	0	0	1	0	0	0	0	0	0	0	0	0	0	1	1	1	2	2	0	1	1	0	0	1	0	1	0	0	0	0	0	0	0	0	0
5	0	ZNF655	0	5	0	0	0	0	0	0	0	0	0	0	0	0	0	0	0	0	0	0	0	0	0	0	1	0	1	1	0	0	0	0	1	1	0	0	0	0	0	0	0	0	0	0	0	0	0
83	0	CDH18	4	79	3	2	0	1	0	0	2	0	1	0	0	0	0	0	0	6	1	0	1	2	5	2	5	6	2	2	3	1	0	6	2	1	0	0	0	0	1	1	0	0	1	0	0	2	5
195	0	ABCB1	0	195	4	2	5	0	1	0	2	4	3	0	1	3	3	0	1	12	0	1	0	1	7	9	11	5	7	8	6	4	0	6	4	7	0	1	1	1	4	2	0	1	2	3	1	2	4
73	0	SPZ1	0	73	1	2	0	1	1	0	2	0	0	0	0	2	0	0	0	3	0	1	0	0	1	6	3	4	5	2	3	2	0	2	1	2	0	2	0	1	0	0	0	1	0	0	0	1	3
139	0	PLCB4	8	131	8	2	5	0	0	2	0	0	0	0	0	0	0	1	0	4	0	0	0	0	9	6	6	3	4	5	4	6	0	5	2	1	0	4	4	0	1	2	0	0	1	1	1	2	6
96	0	UNC5D	0	96	4	2	3	0	0	0	2	0	0	1	0	0	0	0	1	5	0	1	0	1	6	4	3	2	2	3	5	2	0	4	2	0	1	0	1	1	0	0	0	0	1	2	0	1	5
6	0	NBPF8	0	6	0	0	0	0	0	0	0	0	0	0	0	0	0	0	0	1	0	0	0	0	1	0	0	0	0	0	1	1	0	0	1	0	0	0	1	0	0	0	0	0	0	0	0	0	0
16	0	ARIH2	4	12	0	0	1	0	1	0	0	0	0	0	0	0	0	0	0	0	0	0	0	0	0	2	0	0	1	1	1	0	0	0	0	2	0	0	0	1	0	0	0	0	0	0	0	0	0
78	0	FNBP1	0	78	1	2	1	0	1	0	0	1	0	0	0	0	1	1	0	0	0	0	0	0	5	3	4	4	1	0	2	1	0	1	2	2	0	0	0	0	1	3	0	1	0	0	1	1	2
139	0	KIF23	4	135	1	4	3	0	1	1	3	2	0	1	0	2	0	2	0	3	0	2	0	2	7	8	6	4	5	3	8	4	0	1	4	7	0	1	1	0	2	2	0	1	1	3	1	2	1
100	0		0	100	2	2	5	0	0	1	0	1	1	0	0	1	1	0	0	4	0	0	0	0	4	3	6	5	6	3	2	4	0	0	1	3	1	1	1	1	0	1	0	0	0	0	1	0	2
66	0		0	66	3	2	1	1	1	1	1	1	0	0	0	1	1	0	1	6	0	0	0	0	4	0	2	2	4	2	4	1	0	2	1	0	0	1	0	3	0	0	0	0	1	0	2	0	4
46	0		0	46	3	1	3	0	1	0	0	1	0	1	0	0	0	0	0	0	0	0	0	0	3	3	0	1	1	0	2	1	0	2	3	0	0	0	0	1	0	0	0	0	0	1	1	0	2
67	0	BTNL9	0	67	2	0	0	0	0	0	0	0	0	1	0	2	0	0	0	1	0	0	0	0	0	5	0	3	4	3	1	2	0	0	1	3	0	0	0	1	0	2	0	2	0	0	1	0	4
20	0	IL6ST	0	20	0	1	0	0	0	1	0	0	0	0	0	0	0	0	0	1	0	0	0	0	1	0	1	4	1	0	2	0	0	3	0	1	0	0	0	0	0	0	0	1	0	0	0	0	0
22	0	MDGA1	0	22	1	2	0	0	0	0	0	0	0	0	0	0	0	1	0	0	0	0	0	0	3	1	1	1	0	1	1	1	0	1	1	0	0	0	0	0	0	0	0	0	0	0	0	0	0
57	0	GABPB1	4	53	0	4	2	0	0	0	0	0	0	0	1	0	0	0	0	2	0	0	0	0	2	2	2	2	4	0	3	1	0	0	4	3	0	0	0	1	0	1	0	0	0	0	0	0	1
21	0	DKFZp686N0152	0	21	0	0	0	0	0	0	0	0	1	0	0	0	0	0	0	1	0	0	0	0	0	3	0	2	1	1	1	1	0	2	0	0	0	0	1	0	0	0	0	0	0	1	0	0	1
76	0	GPR37	4	72	1	4	3	0	1	1	2	0	0	0	0	0	0	0	1	1	0	0	0	0	5	4	0	3	2	1	4	1	0	3	5	1	0	0	0	2	1	1	0	0	2	0	1	1	4
119	0	CCDC144B	0	119	2	2	5	0	0	1	0	0	0	1	0	1	2	0	0	2	0	1	0	0	8	10	6	7	5	6	5	5	0	4	3	2	0	3	0	0	0	0	1	0	0	2	0	0	3
38	0	PBDC1	4	34	0	0	2	1	0	0	0	0	0	0	0	0	0	0	1	1	0	1	0	0	0	3	5	0	2	0	0	0	0	0	1	0	0	0	0	0	0	0	0	0	0	1	0	0	2
8	0	MLH1	0	8	0	0	1	0	0	0	0	0	0	0	0	0	1	0	0	0	0	0	0	0	1	0	0	0	0	0	1	0	0	0	0	0	0	0	0	1	0	0	0	0	0	0	0	0	1
15	0	HLA-A	0	15	0	2	0	0	1	0	0	0	0	0	0	0	0	0	0	1	1	0	0	0	1	1	0	0	2	0	1	0	0	0	0	1	0	0	0	0	0	0	0	0	0	0	0	0	2
27	0	UGT2B28	0	27	1	0	1	0	0	0	0	0	0	0	0	0	1	0	0	4	0	0	0	0	2	3	3	0	0	1	2	0	0	1	1	0	0	0	0	0	0	0	0	1	0	0	0	0	0
9	0	TMEM144	0	9	0	0	0	0	0	0	0	0	0	0	0	0	0	0	0	0	0	0	0	0	2	0	0	0	0	1	0	0	0	0	0	0	0	0	0	0	0	0	0	0	0	0	0	0	0
80	0	NO66	4	76	3	1	5	0	0	0	2	1	0	0	0	0	0	1	3	5	0	0	0	0	1	3	3	6	3	2	4	1	0	2	1	1	1	1	0	0	2	0	0	0	0	0	0	0	5
94	0	ZNF20	0	94	4	2	8	0	0	0	3	0	4	1	0	1	1	0	0	4	0	0	0	0	2	1	10	5	4	1	5	3	0	0	4	0	0	3	0	0	1	0	0	1	0	0	0	0	2
47	0	PLD4	0	47	2	1	2	0	0	0	0	0	0	0	0	1	0	1	0	0	0	0	0	0	3	1	0	0	0	1	1	3	0	2	1	0	1	1	1	0	0	0	1	0	0	0	2	1	3
13	0	CRAT	0	13	0	0	0	0	0	0	0	1	0	1	0	1	0	0	0	1	0	0	0	0	0	0	1	0	0	2	0	0	0	1	0	0	0	0	0	0	0	0	0	1	1	0	0	0	0
1	0	NPT2	0	1	0	0	0	0	0	0	0	0	0	0	0	0	0	0	0	0	0	0	0	0	0	0	0	0	0	0	0	0	0	0	0	0	0	0	0	0	0	0	0	0	0	0	0	0	0
31	0		0	31	2	1	1	1	1	1	0	0	1	0	0	0	0	0	0	1	0	0	0	0	1	2	2	0	3	3	0	1	0	1	0	0	0	0	0	0	0	0	0	0	0	1	0	0	1
38	0		0	38	1	1	1	0	0	0	1	0	0	0	1	1	0	0	1	0	0	1	1	1	0	0	1	0	3	0	0	1	0	4	1	2	0	0	1	0	0	0	0	0	1	0	0	1	1
6	0	ZC3HC1	0	6	0	0	0	0	0	0	0	0	0	0	0	0	0	0	0	0	0	0	0	0	1	0	2	0	0	0	1	0	0	0	0	0	0	0	0	1	0	0	0	0	1	0	0	0	0
78	0	CDHR3	0	78	3	3	3	0	0	1	2	0	1	0	0	2	0	0	0	3	0	0	1	0	8	3	3	10	2	1	2	2	0	2	1	0	0	1	0	1	1	1	1	1	0	0	0	0	2
96	0		0	96	6	4	3	0	1	0	1	0	2	2	1	1	1	2	0	4	1	0	0	0	1	3	4	3	4	4	3	2	0	0	4	4	0	0	0	0	0	2	2	2	0	1	0	2	1
38	0	RAGE	0	38	0	1	0	0	0	0	0	1	0	0	2	0	0	0	0	2	1	0	0	0	0	5	2	0	3	2	0	1	0	1	0	1	0	0	0	0	0	0	0	0	0	0	0	0	0
35	0	ATP5SL	0	35	0	0	1	0	1	0	0	0	2	0	0	0	0	0	0	0	0	0	0	0	2	0	2	0	5	1	0	0	0	1	0	0	0	2	1	0	0	1	0	0	1	1	2	0	1
35	0	CHN1	0	35	1	2	1	0	1	0	1	2	0	0	0	0	0	0	0	1	0	0	0	1	2	0	1	0	2	0	1	0	0	1	2	1	0	0	0	0	1	1	0	0	0	0	1	0	2
37	0	EPS8L2	0	37	1	2	0	0	0	0	0	0	0	0	0	0	0	0	1	2	0	0	0	0	0	1	0	1	3	2	1	1	0	0	3	0	0	0	0	0	0	0	0	0	0	0	0	0	4
25	0	COQ7	0	25	0	0	2	0	1	1	0	0	0	0	0	1	0	0	1	0	0	0	0	0	0	0	2	0	0	1	0	0	0	0	0	0	0	1	0	0	1	0	0	0	0	1	0	0	0
6	0	HLA-B	0	6	0	0	0	0	1	0	0	0	0	0	0	0	0	0	0	0	0	0	0	0	0	2	0	2	0	0	1	0	0	0	0	0	0	0	0	0	0	0	0	0	0	0	0	0	0
16	0	CDPF1	0	16	0	0	0	0	0	1	0	1	0	1	0	0	0	0	0	2	0	0	0	0	1	0	1	2	0	1	0	1	0	0	0	0	0	0	0	0	0	1	0	0	0	0	1	0	0
110	0	ZNF512	0	110	5	1	1	0	1	2	0	2	3	0	0	0	1	1	1	2	0	0	1	0	8	6	9	2	3	4	2	2	0	8	4	5	0	1	1	1	2	1	1	1	1	0	1	0	4
20	0		0	20	0	2	0	0	0	0	0	0	0	0	0	0	0	0	0	0	0	0	0	0	1	3	1	1	0	0	1	1	0	0	0	0	0	0	1	0	0	1	0	0	0	0	0	0	1
145	0	ADCY3	4	141	6	3	4	3	2	0	2	0	0	0	3	2	0	0	1	6	2	1	0	0	4	0	3	4	8	9	3	4	0	4	1	4	3	3	0	4	1	0	0	0	1	2	0	0	4
1	0		0	1	0	0	0	0	0	0	0	0	0	0	0	0	0	0	0	0	0	0	0	0	0	0	0	0	0	0	0	0	0	0	0	0	0	0	0	0	0	0	0	0	0	0	0	0	0
209	0	SFI1	0	209	4	7	5	1	2	0	0	1	3	0	0	0	1	3	1	8	1	4	0	0	9	5	5	6	10	6	6	5	0	6	6	2	1	2	3	2	0	2	1	1	1	1	2	1	12
127	0		0	127	3	5	1	0	1	2	1	2	0	0	0	0	0	0	1	3	0	1	1	0	4	4	3	2	6	5	1	3	0	4	3	2	1	2	1	0	1	2	0	0	0	1	0	1	6
32	0	ANTXR1	0	32	0	1	1	0	0	0	0	1	0	0	0	0	0	0	0	1	0	0	0	0	0	1	3	1	3	2	0	2	0	1	1	1	0	0	0	1	0	0	0	0	1	1	1	0	0
25	0	hCG_2004095	0	25	0	1	0	0	1	0	0	0	0	0	0	0	0	1	1	2	0	0	0	0	3	0	1	1	1	1	2	1	0	0	0	0	0	0	0	0	1	0	0	0	0	0	0	1	1
9	0	ACSF2	0	9	0	2	0	0	0	0	0	0	0	0	0	0	1	0	0	0	0	0	0	0	0	0	0	0	1	1	0	0	0	0	0	0	0	0	0	0	0	0	0	1	0	0	0	1	0
91	0	BIN1	0	91	4	0	2	0	1	0	1	1	1	0	0	0	0	0	1	1	0	0	1	0	2	2	3	8	1	3	1	2	0	2	1	2	1	0	0	4	1	1	0	0	3	2	0	0	7
7	0		0	7	0	0	0	0	0	0	0	0	0	0	0	0	0	0	0	0	0	0	0	0	1	0	0	0	0	2	2	0	0	0	0	0	0	0	0	0	0	0	1	0	0	0	0	0	0
101	0		4	97	3	2	6	2	4	1	1	1	1	0	0	2	1	0	1	2	1	1	1	0	3	1	7	4	5	1	4	1	0	2	2	2	2	1	0	0	0	0	0	0	2	2	0	0	3
179	0	RFX5	4	175	5	4	6	0	0	0	1	1	0	0	1	2	1	0	0	5	0	0	2	0	10	7	13	8	9	4	7	3	0	2	12	5	1	1	0	2	1	2	0	2	0	0	1	0	7
134	0	LRRC8E	6	128	7	6	4	0	1	2	1	1	1	0	1	1	1	1	2	4	1	0	0	0	7	2	10	3	9	4	5	4	0	3	3	0	1	1	0	2	2	1	0	0	2	1	2	2	1
21	0	DKFZp686G2045	0	21	1	2	1	0	0	0	0	0	0	0	0	0	0	0	0	0	0	1	0	0	0	1	0	0	0	0	0	1	0	0	1	1	1	0	0	0	0	0	0	0	0	0	0	0	1
18	0	SMN1	0	18	1	0	0	0	1	0	0	1	0	1	0	1	0	0	0	1	0	0	0	0	0	0	0	1	2	0	0	1	0	0	0	0	0	2	0	0	0	0	0	0	0	0	0	0	1
5	0	ST3GAL3	0	5	0	0	0	0	0	0	0	0	0	0	0	0	0	0	0	2	0	0	0	0	1	0	0	0	0	0	0	0	0	1	0	0	0	0	0	0	0	0	0	0	0	0	0	0	0
41	0	HLA-DQB1	0	41	0	0	0	1	0	0	2	0	1	0	0	0	1	0	0	1	1	1	0	1	0	4	4	1	0	4	0	2	0	2	0	0	0	0	0	0	1	0	0	0	1	0	0	0	2
45	0	TTLL3	0	45	2	0	0	0	1	0	0	1	1	0	0	0	0	0	0	0	0	0	0	1	3	2	1	1	3	2	0	0	0	2	0	1	0	0	2	0	2	1	0	0	1	0	0	0	3
140	0	C1orf168	4	136	3	5	3	1	3	2	2	0	2	0	0	1	1	1	0	4	0	2	0	0	6	7	8	10	4	5	3	3	0	5	4	2	2	2	2	0	0	2	2	2	1	2	0	0	1
28	0	HACE1	0	28	1	3	1	0	0	0	0	0	0	0	0	1	0	0	0	4	0	0	0	0	2	0	1	1	0	0	1	1	0	1	0	0	0	0	0	0	0	0	0	0	0	1	0	0	1
93	0	GPAT2	0	93	0	2	1	1	0	0	0	3	1	2	2	2	0	0	2	3	0	0	0	1	2	0	3	5	5	0	5	4	0	1	2	3	0	1	0	0	0	1	1	1	1	0	2	0	3
1	0	ZSCAN29	0	1	0	0	0	0	0	0	0	0	0	0	0	0	0	0	0	0	0	0	0	0	0	0	1	0	0	0	0	0	0	0	0	0	0	0	0	0	0	0	0	0	0	0	0	0	0
70	0	ACAD8	0	70	1	2	0	1	1	0	0	1	0	0	1	1	0	0	0	1	0	0	1	0	0	4	3	0	2	3	3	3	0	3	0	3	0	1	0	0	1	2	0	1	1	0	0	1	3
43	0	FANCL	0	43	0	1	0	0	0	0	1	0	0	0	1	0	0	0	0	0	0	0	0	0	0	0	2	2	2	2	1	0	0	1	1	2	0	0	1	2	0	1	0	0	0	1	0	0	4
21	0	LOC102724990	0	21	0	0	0	0	0	0	0	1	0	0	0	0	0	0	0	0	0	0	0	0	1	0	0	0	4	2	0	2	0	0	0	1	1	0	0	0	1	0	0	0	0	0	0	0	1
41	0	ZNF330	4	37	0	2	1	0	0	0	3	1	1	0	0	0	0	1	0	2	0	0	0	0	0	2	1	0	4	1	2	0	0	0	0	1	0	0	0	4	1	2	0	0	0	1	2	1	0
23	0	HLA-A	0	23	1	2	1	0	0	0	0	1	0	0	0	0	0	0	0	2	0	0	0	0	0	1	0	0	2	0	0	2	0	0	0	2	0	0	0	0	0	0	0	0	0	0	0	0	0
6	0	TAC4	0	6	0	0	1	0	1	0	0	0	0	0	0	0	0	0	0	0	0	0	0	0	1	0	1	0	1	0	0	0	0	0	0	0	0	0	0	0	0	0	0	0	0	0	0	0	0
19	0	ADAM10	0	19	0	0	0	0	0	0	0	2	0	0	0	0	0	0	0	0	0	0	0	0	1	0	2	0	2	2	0	0	0	0	1	1	0	0	0	0	1	0	0	0	0	0	0	0	0
14	0	HLA-DRB1	0	14	0	0	0	0	0	1	0	0	0	0	0	0	0	0	0	1	0	0	0	0	1	0	0	1	0	1	0	0	0	0	0	0	0	1	0	0	0	0	0	0	0	1	0	0	1
98	0	PRC1	0	98	2	10	2	0	0	0	2	1	2	0	0	0	1	3	0	3	0	0	0	0	3	6	4	4	1	2	3	5	0	3	4	2	0	0	0	0	2	1	0	0	0	0	1	0	5
30	0	OSTM1	0	30	0	0	0	0	0	0	0	0	0	0	0	1	1	1	1	2	0	0	0	0	0	1	2	1	2	3	2	3	0	0	1	1	0	0	0	0	0	0	0	0	0	0	0	0	1
28	0	ABO	0	28	1	0	0	0	0	0	0	1	0	0	0	1	0	0	1	0	0	1	0	0	3	1	0	1	1	2	1	0	0	0	0	0	0	0	0	0	1	0	0	0	0	0	0	0	4
18	0	CCSER1	8	10	0	0	0	0	0	0	1	0	0	0	0	0	0	0	0	0	0	0	0	0	2	0	0	2	1	2	2	0	0	0	0	2	0	0	0	0	0	2	0	0	0	0	0	0	0
92	0	IKBKB	4	88	3	2	4	0	2	0	0	0	1	0	0	2	1	1	1	3	0	0	1	1	4	2	4	4	3	4	0	4	0	2	1	1	0	0	0	3	0	1	0	0	1	1	1	1	5
31	0	TBC1D26	0	31	1	0	1	0	0	0	1	0	0	0	1	1	0	0	1	2	0	0	0	0	1	1	1	1	2	0	0	1	0	3	0	0	0	0	0	1	0	0	2	0	0	0	0	0	2
34	0	ATP9B	0	34	3	2	0	0	0	0	1	0	0	0	0	0	0	1	0	1	0	0	0	0	1	3	0	0	3	0	0	0	0	1	1	0	0	0	1	1	0	1	0	0	0	0	0	0	2
25	0	RPLP0	8	17	2	0	1	0	0	1	0	0	0	0	0	0	0	0	0	1	0	1	0	0	2	0	0	2	6	0	0	0	0	0	1	0	0	0	0	0	0	0	0	0	0	0	0	0	1
24	0	KLHDC4	0	24	1	1	1	0	0	0	0	0	0	0	0	0	0	0	0	0	0	0	0	0	0	0	0	0	2	0	1	2	0	0	1	1	0	0	0	1	0	0	0	0	0	0	0	0	0
7	0	AGA	0	7	1	0	1	0	0	0	0	0	0	0	0	0	0	0	0	0	0	0	0	0	0	0	0	0	1	0	0	0	0	0	0	0	0	0	0	0	0	0	0	1	0	0	0	0	1
158	0	GFPT1	12	146	3	5	0	0	1	0	2	0	1	0	0	1	0	0	2	6	0	2	0	0	7	13	7	5	12	1	3	2	0	4	5	4	1	1	0	0	1	0	0	1	0	0	0	0	4
344	0	WDFY4	12	332	21	7	6	1	2	0	1	2	2	0	1	4	5	4	2	8	0	1	0	0	19	10	15	17	12	3	9	13	0	10	8	4	1	2	3	0	2	1	2	0	3	0	3	0	15
23	0	RHD	6	17	1	0	0	0	0	0	0	0	0	0	1	0	0	1	0	1	0	1	0	0	1	0	1	0	1	2	0	2	0	1	0	1	0	0	0	0	0	0	0	0	0	0	0	0	1
10	0		0	10	0	1	0	0	0	0	0	0	1	0	0	0	1	0	0	0	0	0	0	0	0	0	3	1	1	0	1	0	0	0	0	0	0	0	0	0	0	0	0	0	0	0	0	0	0
6	0		0	6	0	0	0	0	0	0	0	0	0	0	0	0	0	0	1	1	0	0	0	0	1	0	0	0	0	1	0	0	0	0	0	0	0	0	0	0	0	0	0	0	0	0	1	0	1
12	0	NECAP2	0	12	0	0	2	0	0	0	0	0	0	0	0	0	0	0	0	0	0	0	0	0	0	0	1	1	1	0	2	0	0	0	1	0	0	0	0	0	0	0	0	1	0	0	0	0	0
15	0	HLA-Cw	0	15	0	1	0	0	0	0	0	0	0	0	0	0	0	0	1	0	0	0	0	0	1	0	1	2	1	1	2	0	0	1	0	0	0	0	0	0	0	0	0	0	0	0	0	0	0
6	0	TSPAN18	0	6	0	0	0	0	0	0	0	0	0	0	0	0	0	0	0	0	0	0	0	0	0	1	1	0	0	0	0	0	0	0	1	1	0	0	0	0	0	0	1	0	0	0	0	0	0
31	0	DCAF4L2	0	31	2	1	1	0	0	0	0	0	0	0	0	0	1	0	0	2	0	0	0	1	0	1	4	0	1	1	1	2	0	0	0	0	0	1	0	1	0	0	0	0	0	0	0	0	1
26	0	TM7SF2	0	26	0	2	1	0	0	0	0	0	0	0	0	0	0	0	0	1	0	1	0	1	0	1	0	1	1	1	1	0	0	1	3	3	0	0	0	0	0	0	0	0	0	0	0	1	0
178	0	SETD5	0	178	6	2	3	2	2	0	2	2	1	3	1	1	1	3	3	3	0	2	0	1	4	7	9	8	8	6	1	5	0	3	7	7	1	1	1	3	1	4	2	0	0	3	1	1	4
100	0	DTNA	0	100	4	2	2	1	0	0	1	1	0	0	0	0	0	1	1	3	0	0	1	0	2	6	2	3	3	8	4	5	0	2	2	1	0	1	0	0	1	0	1	1	1	2	0	1	5
26	0	KMT2D	0	26	2	1	0	0	0	0	0	0	0	0	0	0	0	0	0	0	0	0	0	0	2	2	1	0	4	1	0	1	0	0	2	1	0	0	0	0	0	0	0	0	1	0	0	0	0
6	0	GALT	0	6	0	0	0	0	0	0	0	0	0	0	0	1	0	1	0	0	0	0	0	0	0	0	0	0	1	0	0	0	0	0	0	0	0	0	0	0	0	1	0	0	0	0	0	0	0
53	0	WDR34	0	53	1	1	1	1	0	0	2	0	0	0	1	0	0	0	2	1	0	0	0	0	3	2	1	2	3	2	3	3	0	1	0	1	0	0	0	0	0	0	0	0	0	0	0	1	1
27	0	TIPIN	0	27	0	1	1	0	1	0	1	1	0	0	0	0	1	1	1	1	0	0	0	0	2	1	0	2	1	0	2	0	0	0	1	1	0	0	0	0	0	0	0	1	0	1	0	1	1
61	0	ADCY7	0	61	2	4	3	0	0	1	1	0	1	1	0	0	1	0	0	4	0	0	1	0	3	4	6	3	4	3	1	0	0	4	1	1	0	0	1	1	0	0	0	0	0	0	0	0	0
56	0	NFIC	0	56	1	2	1	0	0	0	0	1	1	0	0	1	0	0	0	2	0	0	0	0	2	2	2	5	3	3	3	0	0	3	1	2	0	0	0	0	1	0	0	0	1	0	2	0	1
7	0	POU2F2	0	7	1	0	0	0	0	0	0	0	0	0	0	0	0	0	0	0	0	0	0	0	2	0	0	0	0	0	0	0	0	0	0	0	0	0	0	0	0	0	0	0	0	0	0	0	1
7	0	KCTD10	0	7	0	0	0	0	0	0	1	0	0	0	0	0	0	0	0	0	0	0	0	0	0	0	0	0	0	0	0	0	0	0	1	1	0	0	0	1	0	0	0	0	0	0	0	0	0
71	0	SEC24B	6	65	2	2	0	1	0	1	0	0	0	2	2	1	0	0	0	4	0	0	0	0	3	2	6	0	5	3	1	0	0	0	1	1	0	0	0	0	0	0	0	2	2	0	0	1	3
7	0	PAFAH1B3	0	7	1	0	0	0	0	0	0	0	1	0	0	0	0	0	0	0	0	0	0	0	0	0	1	0	0	1	0	0	0	0	1	0	0	0	0	0	1	0	0	0	0	0	0	0	0
5	0	IFI27	0	5	0	0	0	0	0	0	0	1	0	0	0	0	0	0	0	0	0	0	0	0	0	0	0	0	0	0	0	2	0	0	1	0	0	0	0	0	0	1	0	0	0	0	0	0	0
24	0		0	24	1	1	1	0	0	0	0	0	2	0	0	0	0	0	0	0	0	0	0	0	2	0	0	0	0	0	2	1	0	0	0	1	0	0	0	0	0	1	0	1	1	0	1	0	1
62	0	EFTUD2	6	56	1	1	0	0	0	0	1	1	0	0	0	0	0	1	0	3	0	0	0	0	0	1	0	1	2	3	1	2	0	1	5	2	0	0	1	3	4	1	1	0	1	2	1	0	1
7	0	HLA-B	0	7	0	0	0	0	1	0	0	0	0	0	0	0	0	0	0	0	0	0	0	0	0	0	0	1	1	0	0	0	0	0	0	0	0	0	0	0	0	0	0	0	0	0	0	0	1
9	0	DNAJC7	0	9	0	0	0	0	0	0	0	0	0	0	0	0	0	0	0	0	0	0	0	0	0	0	0	0	0	0	2	0	0	0	0	0	0	0	1	0	1	0	0	0	0	0	0	0	1
143	0	GTF2I	8	135	3	5	4	0	0	1	1	0	0	0	0	1	2	1	0	3	1	2	1	0	4	4	6	5	9	6	5	4	0	2	1	9	0	0	2	1	2	0	0	2	2	1	1	2	3
157	0	DISC1	12	145	1	1	4	1	0	2	2	4	0	2	1	1	2	0	1	5	0	1	0	1	7	5	9	6	6	5	9	4	0	6	5	1	0	0	1	0	1	0	2	0	0	3	1	1	6
30	0	BANP	0	30	0	1	1	0	0	0	0	1	1	0	0	0	0	0	0	0	0	0	1	0	2	1	1	3	0	1	1	1	0	2	2	1	0	0	1	1	0	1	0	0	0	0	0	0	0
23	0	HOXD4	0	23	0	0	0	1	0	0	1	0	0	0	0	0	0	0	1	1	0	1	0	1	1	0	3	0	3	1	1	1	0	1	1	0	0	0	1	0	0	0	0	0	0	0	0	0	0
15	0	TMEM234	0	15	0	0	0	0	0	0	0	0	0	0	0	0	1	0	0	0	0	0	0	0	2	0	0	0	2	0	0	0	0	0	0	0	0	0	0	0	0	0	0	0	0	0	0	0	1
35	0		0	35	2	1	1	0	0	0	0	0	0	0	0	0	0	0	2	0	0	1	0	0	0	3	0	0	2	1	2	1	0	1	1	0	0	1	0	0	0	2	0	0	0	1	0	0	1
25	0	C1QL2	0	25	0	2	0	1	0	0	0	0	0	0	1	0	0	1	0	2	0	0	0	0	1	0	0	0	3	2	1	1	0	0	1	1	0	0	0	0	0	0	0	0	0	0	1	0	2
27	0	GIMD1	0	27	2	0	0	0	0	0	0	0	0	0	0	1	0	0	0	0	0	0	0	0	0	1	0	0	1	1	0	0	0	0	1	2	1	0	0	0	0	0	0	0	2	0	0	0	1
38	0	TDRP	0	38	0	0	0	0	0	0	0	0	0	0	0	0	2	0	0	2	0	0	0	0	0	0	3	0	2	1	0	0	0	0	1	2	0	1	1	1	0	0	0	0	1	0	0	1	0
8	0	ZNF395	0	8	1	0	0	0	0	0	0	0	0	0	0	1	0	0	0	0	0	1	0	0	0	0	1	0	0	1	0	1	0	1	0	0	0	0	0	0	0	0	0	0	0	0	0	0	1
8	0	BPTP-2	0	8	1	0	1	0	0	0	0	0	0	0	1	0	0	0	0	0	0	0	0	0	2	0	1	0	0	1	0	0	0	0	0	0	0	0	0	0	0	0	0	0	0	0	0	0	0
68	0		0	68	4	0	2	0	0	2	1	2	0	0	0	1	0	1	0	2	0	0	0	0	4	2	3	1	3	1	0	2	0	1	2	2	0	0	1	1	1	1	2	0	0	0	1	0	2
81	0	REPS2	0	81	3	1	1	0	0	0	0	0	0	0	1	1	0	2	0	4	0	2	0	0	1	6	4	3	5	4	6	3	0	1	0	1	1	0	0	2	0	1	0	0	0	0	1	0	4
27	0		0	27	0	1	0	0	0	0	0	0	0	0	0	0	2	0	0	3	0	0	0	0	0	0	0	2	1	0	1	0	0	1	2	0	0	0	1	0	0	0	0	0	0	0	2	0	1
7	0	HLA-C	0	7	0	0	0	0	0	0	0	1	0	0	0	0	0	0	0	0	0	0	0	0	0	1	1	1	0	0	0	0	0	0	0	0	0	0	0	0	0	0	0	0	0	0	0	0	0
129	0	TRAK1	4	125	9	4	4	0	2	1	1	0	0	0	0	0	0	1	0	3	0	1	2	1	6	7	4	5	4	3	5	2	0	5	3	1	1	0	0	3	0	1	0	0	2	1	0	0	6
155	0	ZNF280D	0	155	5	2	3	1	0	0	0	2	4	0	0	2	0	2	2	4	0	1	1	0	9	9	8	4	5	7	6	3	0	3	5	3	0	2	2	2	0	3	1	1	2	2	1	1	6
58	0		4	54	4	0	1	0	0	0	1	1	1	0	0	0	2	0	0	1	0	0	1	0	3	0	1	0	1	3	2	0	0	2	2	1	0	0	1	0	0	0	1	0	0	3	0	0	1
2	0	RASL10B	0	2	0	0	0	0	0	0	0	0	0	0	0	0	0	0	0	0	0	0	0	0	0	0	0	1	1	0	0	0	0	0	0	0	0	0	0	0	0	0	0	0	0	0	0	0	0
60	0	FOXD4L2	0	60	2	5	1	0	1	1	0	0	2	0	1	0	1	1	0	1	0	1	0	0	2	2	1	2	5	1	0	1	0	3	2	2	0	0	0	1	1	1	0	2	1	0	0	0	1
15	0	CARD8	0	15	0	0	1	0	0	1	0	0	0	0	0	0	0	0	0	1	0	0	0	0	0	0	0	0	1	0	1	1	0	0	0	1	0	0	2	0	0	1	1	0	0	0	0	0	0
17	0	EIF3F	0	17	0	1	1	0	0	0	0	0	0	0	0	0	0	0	0	1	0	0	0	0	0	0	2	0	1	0	1	1	0	0	1	0	0	0	0	0	0	0	0	0	0	0	0	1	1
2	0	PGA3	0	2	0	0	0	0	0	0	0	0	0	0	0	1	0	0	0	0	0	0	0	0	0	0	0	0	0	0	0	0	0	0	0	0	0	0	0	0	0	0	0	0	0	0	0	0	0
10	0		0	10	0	1	0	0	1	0	0	1	0	0	0	0	0	0	0	0	0	0	0	0	0	0	0	1	0	0	1	0	0	0	0	0	0	0	0	0	0	0	0	0	0	0	0	0	2
27	0	GNLY	0	27	1	3	0	0	0	0	1	0	0	0	0	0	0	0	0	1	0	0	0	0	4	0	1	0	0	0	0	1	0	1	1	2	0	0	0	1	1	0	1	0	0	1	0	0	0
31	0	HLA-Cw	0	31	2	1	1	0	0	0	0	0	0	0	0	1	0	0	0	1	0	0	1	0	5	1	2	0	2	1	2	0	0	1	0	0	1	0	0	0	0	0	0	0	0	0	0	1	1
7	0	ABCB1	0	7	0	1	0	0	0	0	0	0	0	0	0	0	0	0	0	0	0	0	1	0	0	0	0	0	0	0	0	0	0	0	0	0	0	0	0	0	0	0	0	0	0	1	0	0	0
11	0	HLA-C	0	11	0	0	0	0	0	0	0	0	0	0	0	1	0	0	0	0	0	0	0	0	0	0	1	0	0	1	0	0	0	1	0	0	0	0	0	0	0	1	0	0	0	0	1	0	1
8	0		0	8	0	0	0	0	0	0	0	0	0	0	0	0	0	0	2	0	0	0	0	0	0	0	0	0	1	1	1	0	0	1	0	0	0	0	0	0	0	0	0	0	0	0	0	0	0
92	0		0	92	4	7	4	0	1	1	0	1	1	0	0	0	1	0	1	0	0	4	0	0	4	1	2	5	3	1	2	3	0	1	4	2	3	0	1	0	0	3	0	0	0	1	0	0	3
124	0	SYNRG	8	116	3	6	3	1	0	0	0	3	1	0	0	0	1	1	0	4	0	1	0	2	9	2	3	7	3	4	5	2	0	6	4	3	1	0	0	1	2	0	1	0	0	0	1	0	4
34	0	SMPDL3A	0	34	0	1	2	0	0	0	0	0	0	0	0	0	2	0	0	3	0	0	1	1	0	1	2	3	2	2	5	2	0	1	0	0	0	0	0	0	0	0	0	0	0	0	0	0	0
9	0	PRCP	0	9	0	0	0	0	0	0	0	0	0	0	0	0	0	0	0	0	0	0	0	0	0	2	2	0	0	0	0	0	0	1	0	0	0	0	0	0	0	0	0	0	0	0	0	0	1
23	0	SRM	2	21	1	1	0	0	0	0	2	0	0	1	0	1	0	0	0	1	0	0	0	0	0	4	0	0	2	2	1	0	0	0	1	0	0	0	0	0	0	0	0	0	1	1	1	0	0
13	0	ATP6AP1	0	13	1	0	1	0	0	0	0	0	0	0	0	0	0	0	0	1	0	0	0	0	0	0	1	0	0	0	0	1	0	0	1	0	1	0	1	0	0	0	0	0	1	0	0	1	1
39	0	POLDIP3	0	39	3	1	0	0	1	0	1	0	1	0	0	0	0	0	1	0	0	0	0	0	4	3	2	2	2	1	2	1	0	0	0	1	1	0	0	0	1	1	0	1	0	0	0	0	0
12	0	FAM159A	0	12	2	0	0	0	0	0	0	0	0	0	0	0	0	0	1	0	0	0	0	0	0	0	1	0	0	0	0	0	0	0	0	0	0	0	0	0	0	1	0	0	0	0	0	0	0
8	0	EXTL3	0	8	0	0	0	0	0	0	1	0	0	0	0	0	0	0	0	0	0	0	0	0	0	1	0	1	0	0	1	0	0	0	0	0	1	0	0	0	0	0	0	0	0	1	0	0	0
35	0		4	31	2	1	2	0	0	0	0	0	0	0	0	0	2	0	0	1	0	0	0	1	1	0	1	0	2	0	4	2	0	0	0	3	0	0	0	0	0	0	0	1	0	0	0	1	0
1	0	RHD	0	1	0	0	0	0	0	0	0	0	0	0	0	0	0	0	0	0	0	0	0	0	0	0	0	0	0	0	0	0	0	0	0	0	0	0	0	0	0	0	0	0	0	0	0	0	0
121	0		0	121	3	3	1	0	0	2	2	0	1	0	1	0	2	0	0	1	0	0	1	0	10	1	3	2	7	3	7	5	0	4	0	5	2	2	1	1	1	0	0	0	0	0	0	0	4
11	0	MAP1LC3B	0	11	0	0	0	0	0	0	0	1	1	1	0	0	0	0	0	1	0	0	0	0	0	0	1	0	0	2	0	0	0	0	0	0	0	0	0	1	0	0	0	0	0	0	0	0	2
19	0	FLJ00202	0	19	1	0	0	0	0	1	0	1	0	0	1	0	0	0	0	1	0	0	0	0	0	0	0	2	0	1	1	0	0	0	0	1	0	0	0	0	1	0	0	0	0	0	0	0	0
69	0		0	69	0	1	2	0	0	0	0	0	0	1	0	1	0	0	0	2	0	0	0	0	3	4	0	2	1	1	1	1	0	3	4	5	0	1	1	0	0	0	0	0	1	1	0	0	5
64	0		0	64	2	5	1	2	0	0	1	0	3	0	2	0	0	1	1	2	0	0	0	0	1	2	5	2	3	1	1	0	0	0	2	2	0	0	0	1	0	0	1	1	1	0	1	0	2
154	0	PALLD	0	154	4	1	1	0	0	1	1	0	1	0	1	3	1	0	0	6	0	1	0	0	5	4	2	8	9	4	8	2	0	3	7	3	0	3	1	0	1	1	1	1	2	3	1	0	3
72	0	SLFN5	4	68	0	3	3	0	1	0	0	0	2	0	0	0	1	1	1	1	1	0	1	1	8	1	3	0	4	3	2	3	0	1	2	0	0	1	0	0	1	0	0	0	1	1	2	0	4
5	0	HLA-B	0	5	0	1	0	0	0	0	0	0	0	0	0	1	0	0	0	1	0	0	0	0	0	0	0	0	0	0	0	2	0	0	0	0	0	0	0	0	0	0	0	0	0	0	0	0	0
50	0		2	48	1	1	0	1	0	2	0	1	0	0	0	1	1	2	0	0	0	0	0	0	1	3	2	4	3	0	0	1	0	2	1	0	3	1	0	0	1	0	1	0	1	1	0	0	1
39	0	DEAF1	0	39	1	1	1	0	0	0	0	1	0	0	0	0	0	1	1	1	0	1	0	0	5	1	3	0	1	1	1	0	0	0	2	1	0	0	2	0	0	0	0	0	0	0	1	0	3
16	0	SEPT10	0	16	0	0	0	1	0	0	0	0	0	0	0	0	0	0	0	2	0	0	0	0	0	1	0	1	2	0	1	0	0	0	1	0	0	0	0	0	0	1	0	0	0	0	0	0	1
13	0	MTNR1A	0	13	0	1	0	0	0	0	0	0	0	0	0	1	0	0	1	0	0	0	0	0	1	0	2	0	1	0	1	0	0	0	0	0	0	0	0	0	0	0	0	0	0	0	1	0	1
14	0		0	14	2	0	1	0	0	0	0	0	0	0	0	0	1	0	0	0	0	0	0	0	0	1	0	0	1	0	1	0	0	1	0	0	0	0	0	0	0	0	0	0	0	0	1	0	1
62	0	ZNF662	0	62	1	1	0	0	0	0	2	1	0	0	0	0	1	1	0	1	0	0	0	0	4	1	7	6	2	0	3	1	0	2	1	1	0	1	0	0	0	0	0	0	0	0	0	0	0
240	0	ASXL1	12	228	6	5	4	3	0	0	4	6	2	1	0	0	2	2	1	7	0	1	0	2	8	8	8	9	9	8	8	5	0	6	5	3	1	1	3	7	9	1	0	1	2	2	1	3	8
73	0	ZKSCAN8	0	73	0	1	0	0	1	0	0	1	4	0	1	1	1	0	2	0	0	0	1	0	1	5	5	1	1	1	4	1	0	2	2	1	0	1	1	1	0	0	0	0	1	0	2	2	2
64	0	FLAD1	4	60	1	2	1	1	1	0	2	0	0	0	0	0	0	0	1	0	0	0	0	0	3	2	5	8	3	3	5	1	0	2	2	0	0	0	0	0	1	0	0	1	0	0	0	0	3
43	0	SYNE4	0	43	0	1	1	0	0	1	0	0	1	0	0	0	0	1	1	0	0	0	0	0	2	1	2	1	1	1	1	1	0	3	3	2	0	0	0	1	0	0	0	0	0	0	0	2	0
66	0	ANKRD55	0	66	3	3	1	0	0	0	1	0	0	0	1	0	0	0	0	0	0	0	0	2	2	4	2	1	7	1	2	1	0	3	2	1	0	0	0	2	0	0	1	1	1	0	0	0	0
38	0	IRAK1	0	38	0	2	3	1	0	0	0	0	0	0	0	0	1	0	0	0	0	1	0	1	1	1	3	1	0	0	3	0	0	0	2	1	1	1	1	0	1	0	0	0	0	0	0	0	2
27	0	RHBDL3	0	27	1	0	2	0	0	1	0	0	0	0	0	0	0	0	0	1	0	1	0	0	1	2	2	3	0	1	2	2	0	2	0	0	0	0	0	0	0	0	0	1	0	0	1	0	0
45	0	SP100	0	45	1	3	3	0	0	0	1	1	0	1	0	0	1	0	1	0	0	0	0	0	5	4	2	0	1	2	1	3	0	1	1	0	0	0	1	0	1	0	0	0	1	0	0	0	1
22	0	ZFHX4	0	22	0	0	2	0	0	0	0	0	0	0	0	0	0	0	0	1	0	0	0	0	0	0	1	0	1	0	1	0	0	1	0	1	0	0	0	0	0	0	2	0	0	0	0	0	1
144	0	ANKRD5	0	144	2	5	2	2	2	1	0	0	0	1	1	3	1	1	0	5	1	1	0	0	12	5	3	4	6	5	8	4	0	7	6	3	0	0	1	1	1	0	1	1	2	0	1	2	7
99	0	DENND1C	8	91	3	1	4	0	0	2	0	2	1	0	1	1	1	2	0	2	1	1	0	0	6	2	4	6	3	3	6	0	0	2	2	2	0	0	0	0	1	1	4	0	0	1	2	1	2
60	0	AKAP8L	0	60	0	0	2	0	0	0	2	1	1	2	0	0	1	0	0	1	0	1	0	0	7	5	0	2	4	2	1	4	0	0	2	1	0	0	0	2	0	1	2	0	0	0	0	0	1
53	0	RDX	0	53	1	1	1	0	0	0	0	0	1	0	0	1	0	0	0	4	0	1	0	0	2	5	2	3	3	1	2	0	0	1	2	3	0	0	1	0	0	0	0	0	0	0	0	0	0
3	0	AK4	0	3	0	0	1	0	0	0	0	0	0	0	0	0	0	0	0	0	0	0	0	0	0	0	0	0	0	0	0	0	0	0	0	1	0	0	0	0	0	0	0	0	0	0	0	0	0
81	0	IFT122	0	81	2	2	0	1	1	0	0	0	1	0	3	0	0	0	0	1	0	0	0	1	4	5	3	3	2	3	0	3	0	3	0	2	1	0	0	2	0	0	0	0	1	1	0	0	2
5	0	ATG13	0	5	0	0	0	0	1	0	0	0	0	0	0	0	0	0	0	0	0	0	0	0	1	0	0	0	0	0	0	0	0	0	0	0	0	0	0	0	0	0	0	0	0	0	0	0	0
147	0	EFTUD1	0	147	5	1	4	0	2	0	3	3	1	0	0	0	2	3	1	7	1	0	0	1	8	7	12	6	5	1	6	3	0	2	3	7	0	0	1	0	1	0	1	0	3	0	0	1	4
10	0	ASPH	0	10	0	1	0	0	0	0	0	0	0	0	0	0	0	0	0	0	0	0	0	0	1	0	0	0	1	0	1	1	0	0	0	1	0	0	0	0	0	0	0	1	0	0	0	0	0
81	0	ZNF222	0	81	6	2	4	0	0	1	0	2	0	0	0	1	0	1	0	1	0	0	0	0	2	3	3	3	1	1	2	6	0	7	3	1	0	1	2	0	0	1	0	0	2	0	0	2	1
18	0	OR2L3	0	18	0	0	2	0	0	0	0	0	0	0	0	0	1	0	0	0	0	0	0	0	1	0	0	1	4	1	0	1	0	0	0	1	0	0	0	0	1	0	0	0	0	1	1	0	2
21	0	RTDR1	4	17	0	0	2	1	1	0	0	0	0	0	0	0	0	0	0	0	0	0	0	0	1	1	1	2	1	1	1	1	0	0	0	0	0	0	0	0	0	0	0	0	0	0	0	0	0
76	0	PPP3CB	8	68	1	1	0	0	0	0	0	0	1	1	0	0	0	1	1	2	0	2	0	0	3	5	5	3	3	1	2	1	0	2	2	0	1	0	1	0	1	2	0	0	0	0	1	1	3
136	0	ATP11B	0	136	5	6	5	0	1	0	1	2	2	0	1	0	2	1	1	3	1	1	0	0	4	7	4	5	7	3	8	7	0	5	4	3	0	1	1	0	3	1	0	0	0	0	1	0	5
49	0	KHDRBS3	4	45	4	3	2	0	0	0	0	0	2	0	1	0	0	0	0	0	0	0	0	1	2	0	2	0	2	3	4	1	0	4	1	0	0	1	1	0	0	0	1	0	0	0	0	0	3
55	0		2	53	1	0	1	0	0	0	1	0	0	0	0	0	1	1	0	3	0	0	0	0	2	3	4	4	3	2	1	1	0	2	1	1	0	0	0	1	0	0	0	0	0	0	1	0	1
4	0	ADAMTS20	0	4	0	0	0	0	0	0	0	0	0	0	0	0	0	0	0	0	0	0	0	0	0	0	0	0	1	1	0	0	0	0	0	0	0	0	0	0	0	0	0	0	0	0	0	0	0
277	0	COL4A3	0	277	7	5	5	1	1	0	5	0	5	1	1	4	0	2	3	10	0	1	0	1	18	4	7	9	15	7	10	9	0	6	7	7	1	1	2	1	1	5	2	1	2	1	1	3	10
35	0	CALHM1	4	31	0	0	2	0	1	0	0	0	0	0	0	0	1	0	0	1	0	0	1	0	1	1	0	1	0	1	4	1	0	3	0	0	1	0	0	1	0	0	1	0	0	0	0	0	1
20	0	SPHK1	0	20	0	0	1	0	0	0	0	0	0	0	0	0	0	0	0	1	0	0	0	0	1	1	2	1	1	0	0	0	0	1	0	0	0	0	0	0	0	0	0	0	0	0	0	0	1
9	0		0	9	0	0	1	0	0	0	0	0	1	0	0	0	0	0	0	0	0	0	0	0	1	0	0	0	0	0	0	1	0	0	1	0	0	0	0	0	0	0	0	0	0	0	0	0	0
47	0	TUBA8	0	47	4	0	1	0	0	0	1	1	0	0	0	0	1	0	1	1	1	0	0	0	3	4	1	3	1	2	0	0	0	1	0	1	0	1	0	0	0	0	0	0	1	0	0	2	1
49	0	PPP2R3B	0	49	2	0	0	0	0	0	1	0	0	0	0	0	0	0	1	2	0	0	0	1	2	2	3	2	3	0	1	4	0	1	1	1	0	1	0	1	1	0	0	0	1	1	0	0	2
88	0	FAM217A	0	88	2	3	3	0	0	0	0	1	0	0	0	1	2	0	1	2	0	0	0	0	3	2	6	3	3	2	2	3	0	0	4	1	0	0	2	2	1	1	0	0	2	2	0	0	3
18	0	C16orf58	0	18	0	0	0	0	0	1	0	0	0	0	0	0	0	0	0	2	0	0	0	0	1	1	2	1	1	0	0	0	0	1	1	1	0	0	0	0	0	1	0	0	0	0	0	0	0
11	0	IFT81	0	11	0	1	0	0	0	0	0	0	0	0	0	1	0	0	0	0	0	0	0	1	1	0	0	0	1	0	0	1	0	0	0	0	0	0	0	0	0	0	0	0	0	0	0	0	1
22	0	PMS2L4	0	22	2	2	0	0	0	1	1	1	0	0	0	0	0	0	0	3	0	0	0	0	2	1	0	2	0	1	1	1	0	1	0	0	0	1	0	0	0	0	0	0	0	0	0	0	0
8	0	COQ10A	0	8	0	0	0	0	0	0	0	0	0	0	0	0	0	0	0	2	1	0	0	0	0	0	1	1	1	0	0	0	0	0	0	0	0	0	0	0	0	0	0	0	0	0	0	0	0
101	0		0	101	4	2	3	0	0	1	3	0	1	0	1	1	1	0	1	3	0	1	1	0	7	0	2	2	3	6	2	5	0	3	2	8	0	0	0	1	0	1	1	0	1	1	0	0	2
67	0	CSNK1G3	0	67	4	1	1	0	0	0	0	1	0	0	0	0	0	1	2	3	0	0	0	0	1	1	2	4	3	2	2	3	0	2	1	0	0	0	0	0	0	1	1	0	0	1	0	0	3
102	0	DTNA	0	102	4	2	2	1	0	0	2	1	1	0	0	0	0	2	1	3	0	0	1	0	2	5	2	3	3	8	4	6	0	2	2	0	0	1	0	0	1	0	1	1	0	2	1	0	5
8	0	TCTN1	0	8	0	0	0	0	0	0	0	0	0	0	0	0	0	0	0	0	0	0	0	0	0	0	0	1	0	0	1	0	0	0	2	0	0	0	0	0	0	0	0	0	1	0	0	0	0
59	0		0	59	1	3	1	0	0	0	0	0	1	0	1	1	1	0	0	3	0	0	0	0	5	3	7	2	2	2	2	1	0	1	1	0	0	0	1	0	0	0	0	0	2	1	0	1	1
136	0	TTC7B	0	136	4	6	1	0	1	0	0	0	4	2	0	1	1	1	0	6	0	0	0	0	5	6	5	4	5	3	1	7	0	1	3	2	3	1	1	1	1	2	0	1	0	0	2	0	4
5	0	TMEM212	0	5	0	0	0	0	0	0	0	0	0	0	0	0	0	0	0	0	0	0	0	0	0	0	1	0	1	0	0	0	0	1	0	0	0	0	0	0	0	0	0	0	0	0	0	0	0
4	0	OR4D1	0	4	0	0	0	0	0	0	0	0	0	0	0	0	0	0	0	0	0	0	0	0	0	0	0	0	1	0	0	0	0	1	0	0	0	0	0	0	0	0	0	0	0	0	0	0	0
163	0	DIP2C	0	163	7	3	1	0	2	0	2	0	1	2	0	0	2	0	0	4	0	1	0	1	10	8	9	8	8	5	5	3	0	2	6	6	0	0	1	1	4	1	1	1	1	1	1	2	3
109	0	ITGA10	0	109	2	2	1	0	2	0	2	1	2	1	0	0	1	0	1	5	0	1	0	0	5	5	4	2	3	1	3	1	0	2	3	3	0	1	2	2	1	4	0	0	2	0	1	0	0
74	0	ND5	0	74	5	3	1	0	0	0	3	7	4	0	0	0	0	0	0	9	0	0	0	0	4	5	8	2	3	6	13	0	0	0	0	0	0	0	0	0	0	0	0	0	0	0	0	0	0
14	0	YIPF2	0	14	1	2	1	0	0	0	0	0	0	1	0	0	0	0	0	0	0	0	0	0	0	0	1	1	0	0	0	0	0	1	0	0	0	0	0	0	0	0	0	0	0	0	0	0	1
1	0	LCN12	0	1	0	0	0	0	0	0	0	0	0	0	0	0	0	0	0	0	0	0	0	0	1	0	0	0	0	0	0	0	0	0	0	0	0	0	0	0	0	0	0	0	0	0	0	0	0
58	0	DPF3	0	58	0	1	3	1	0	1	1	2	2	0	0	0	0	0	1	0	0	0	0	0	4	2	6	1	0	2	4	1	0	2	0	2	1	0	0	0	1	2	0	0	2	0	0	1	3
4	0	HLA-B	0	4	0	0	1	0	0	0	0	0	0	0	0	0	0	0	0	0	0	0	0	0	0	0	1	0	0	0	0	0	0	0	0	0	0	0	0	0	0	0	0	0	0	0	0	0	0
4	0		0	4	0	0	0	0	0	0	0	0	0	0	0	0	0	0	0	0	0	0	0	0	0	0	0	0	0	0	0	0	0	0	0	1	0	0	0	0	0	0	1	0	0	0	0	0	0
4	0	ZNF429	0	4	1	0	0	0	0	0	0	0	0	0	0	0	0	0	0	0	0	0	0	0	1	0	0	0	0	0	1	0	0	0	0	0	0	0	0	0	0	0	0	0	0	0	0	0	0
8	0	HLA-A	0	8	1	0	0	0	0	1	0	0	0	0	0	0	0	0	0	0	0	0	0	0	0	0	1	0	1	0	0	0	0	1	0	0	0	0	0	0	0	0	0	0	0	1	0	0	0
344	0		4	340	13	7	5	0	3	4	8	4	2	2	1	3	4	3	3	7	0	3	0	3	15	13	9	16	23	15	16	12	0	8	14	8	1	0	3	8	3	3	2	2	2	2	0	3	6
18	0	LRRFIP2	0	18	0	1	1	0	0	0	1	0	0	0	0	1	0	1	0	0	0	0	0	0	1	1	0	1	0	0	2	0	0	0	1	0	0	0	0	0	0	0	0	0	0	0	0	0	1
60	0	CDH8	0	60	3	0	2	0	0	1	0	1	2	1	0	2	1	1	0	3	0	0	0	0	3	2	2	1	2	2	4	1	0	1	2	5	0	0	0	0	0	0	0	1	0	0	0	0	1
40	0	HS24/P52	0	40	2	1	1	0	0	0	0	0	0	0	2	0	0	0	0	2	0	2	0	0	1	1	3	2	2	1	2	1	0	2	2	1	1	0	0	0	0	0	0	1	0	0	0	0	3
32	0		0	32	1	0	0	0	0	1	0	0	1	0	0	2	0	0	0	1	0	0	0	0	0	2	0	0	3	1	0	1	0	1	1	2	0	0	0	0	0	0	0	0	1	0	1	0	5
38	0		0	38	1	4	2	0	1	0	0	2	1	1	0	0	0	0	0	3	0	0	0	0	2	3	4	0	1	0	0	1	0	0	0	0	0	0	0	0	0	1	1	0	0	0	0	1	1
95	0	ZNF805	0	95	4	5	2	0	1	0	0	1	2	0	1	0	0	4	1	6	0	0	0	0	6	1	3	7	5	4	0	4	0	1	1	1	0	0	2	0	1	0	1	0	1	0	2	0	0
6	0	USP15	0	6	0	0	0	0	0	0	0	0	0	0	0	0	0	0	0	0	0	0	0	0	0	0	0	0	0	0	0	0	0	0	0	0	0	0	1	0	1	0	0	0	0	0	0	0	0
5	0	ITGB3	0	5	0	1	0	0	0	0	0	0	0	0	0	0	0	0	0	0	0	0	0	0	0	0	0	0	1	1	1	0	0	0	0	1	0	0	0	0	0	0	0	0	0	0	0	0	0
97	0	WNK2	0	97	4	2	1	1	0	1	3	0	0	0	1	0	1	0	1	2	0	2	1	0	4	4	5	5	3	2	1	4	0	5	1	1	1	0	0	0	0	1	0	2	1	0	0	4	4
55	0	BMP10	0	55	2	1	1	0	0	0	0	2	0	0	0	0	0	0	1	5	0	0	0	0	0	1	2	1	5	0	1	0	0	0	1	2	1	1	1	2	2	0	0	1	0	0	0	0	3
54	0	FMO1	0	54	1	2	2	0	0	1	1	0	1	0	0	1	0	1	0	2	0	0	0	0	2	3	4	2	1	0	0	0	0	2	0	3	0	0	1	0	1	1	0	0	1	1	0	0	1
40	0	SLC2A5	4	36	1	2	1	0	0	0	0	0	0	0	0	0	0	0	0	2	0	0	0	1	3	1	3	2	2	1	1	1	0	1	5	2	0	0	0	0	0	1	0	0	0	0	0	1	0
13	0		0	13	0	0	0	0	0	0	0	0	0	0	0	0	0	0	0	1	0	0	0	0	1	0	1	2	1	1	0	0	0	0	0	0	0	0	0	1	0	0	0	0	0	0	0	0	0
25	0	CD4	0	25	2	0	1	0	0	0	0	0	0	0	0	0	0	0	1	2	0	0	0	0	0	0	3	2	1	1	1	0	0	0	1	1	0	0	0	0	0	0	0	0	1	0	0	0	0
52	0	GATA3	4	48	3	3	5	0	0	0	0	0	0	1	0	0	0	1	0	0	0	0	0	2	4	3	0	1	1	0	3	2	0	0	3	2	0	0	0	0	1	0	0	0	0	0	1	0	2
21	0	HLA-B	0	21	1	0	0	0	1	0	0	0	1	0	0	0	0	0	0	0	0	0	0	0	1	2	1	2	2	0	1	0	0	0	0	0	0	0	0	0	0	0	0	0	0	0	0	0	2
13	0	PPP2R2D	0	13	0	0	0	0	0	0	0	0	0	0	0	0	0	0	0	2	0	0	0	0	2	0	0	0	2	0	0	0	0	0	0	0	0	0	0	0	0	0	0	0	2	0	0	0	1
6	0	C7orf10	0	6	0	0	0	0	0	0	0	0	0	0	0	0	0	0	0	0	0	0	0	0	0	0	1	0	0	0	0	0	0	1	0	0	0	0	0	0	0	0	0	0	0	0	0	0	0
261	0	MYO1F	4	257	4	10	2	1	0	0	3	2	4	1	0	2	1	2	0	3	0	3	0	0	8	7	7	5	13	7	9	2	0	9	12	4	3	4	2	1	4	0	0	1	0	5	1	1	5
30	0	ZNF675	0	30	0	0	1	0	0	0	0	0	0	0	0	0	0	0	0	0	0	0	0	0	0	1	0	1	0	1	1	0	0	1	1	1	0	0	0	0	0	1	0	0	0	0	0	0	5
23	0		0	23	0	1	1	0	0	0	0	0	0	0	0	0	1	0	0	1	0	0	0	0	0	1	1	0	1	0	2	1	0	0	0	1	0	0	0	0	0	0	0	1	0	1	0	0	1
130	0		0	130	4	5	3	0	2	0	0	1	0	2	1	0	0	0	1	4	0	0	1	2	7	2	9	1	6	5	1	5	0	4	5	2	2	3	0	0	1	0	2	1	0	0	0	2	6
92	0	DZANK1	0	92	4	2	0	0	0	1	1	1	1	1	0	1	1	1	0	1	0	2	0	1	7	2	6	2	6	3	3	3	0	2	2	0	0	1	1	1	1	1	1	0	1	0	0	1	3
28	0		0	28	0	2	1	0	0	0	1	0	0	0	0	0	0	0	0	1	0	0	0	0	1	0	2	1	4	0	1	1	0	0	2	1	0	0	0	0	0	0	0	1	1	0	0	0	2
20	0	CORO7	0	20	1	0	0	1	0	0	0	0	0	0	0	0	0	0	0	0	0	0	0	0	1	1	1	0	0	1	0	0	0	1	0	1	0	0	1	0	1	0	0	0	0	0	0	0	2
110	0	CDK11B	0	110	3	0	1	0	0	1	1	1	2	0	1	2	0	0	0	5	0	1	0	0	3	4	5	2	3	2	2	3	0	3	4	6	1	1	2	3	0	0	0	0	1	1	0	0	3
10	0	SLC37A2	0	10	0	0	0	0	0	0	0	0	0	0	0	1	0	0	0	0	0	0	0	0	0	0	0	0	0	1	0	0	0	0	0	1	0	0	0	0	0	0	0	0	0	0	0	0	1
18	0	MFSD1	0	18	1	1	0	0	0	0	0	1	0	0	0	0	0	0	1	1	0	0	0	0	1	0	2	1	2	2	0	1	0	0	0	0	0	0	0	0	0	0	0	0	0	0	0	0	0
91	0	ILDR2	4	87	4	4	5	0	0	0	1	1	1	0	1	0	0	2	1	3	0	0	1	1	5	5	4	4	3	5	0	7	0	1	2	0	0	0	0	0	2	0	0	1	0	2	0	0	3
24	0	PRMT1	0	24	1	2	0	1	0	0	0	0	0	0	0	0	0	0	0	0	0	0	0	0	1	1	0	2	1	1	0	0	0	0	0	3	0	1	0	0	0	1	0	0	1	0	0	1	0
19	0	DERL2	0	19	0	1	1	0	0	0	0	1	0	0	0	0	1	0	0	0	0	0	0	0	0	0	1	0	0	0	0	3	0	0	0	1	0	0	0	0	0	1	1	0	0	0	0	0	2
93	0	EPSTI1	8	85	1	1	2	1	1	0	3	1	1	1	2	1	0	0	0	3	0	1	0	0	10	4	2	4	5	4	3	1	0	3	3	0	0	2	0	2	1	3	0	2	0	1	1	0	1
38	0		0	38	1	3	1	0	1	0	1	2	0	0	0	0	0	0	1	2	0	0	0	0	1	1	2	1	0	1	1	1	0	2	0	0	0	0	1	0	0	1	0	1	0	0	0	0	1
82	0	SPIDR	0	82	2	3	2	1	0	0	0	1	0	0	1	1	1	0	1	3	0	0	0	1	5	4	4	3	2	2	0	1	0	3	3	2	0	0	0	0	2	2	0	0	0	1	0	0	5
45	0	TRIP13	0	45	0	2	1	0	0	0	1	0	3	0	0	0	0	0	0	0	0	0	0	0	1	0	1	3	4	1	2	1	0	1	2	0	0	0	0	1	0	0	0	0	0	0	0	0	2
20	0	ASPG	0	20	0	1	1	0	0	0	0	0	0	0	0	0	0	1	0	1	0	0	0	0	0	1	1	0	0	1	0	0	0	2	0	0	0	1	0	0	0	0	0	0	0	0	0	0	1
18	0	DCAF8	0	18	0	0	0	0	0	0	0	0	0	1	0	0	0	1	0	1	0	0	0	0	0	0	0	2	0	0	0	0	0	1	1	0	0	1	0	0	0	0	1	0	0	0	1	0	1
14	0	C10orf107	0	14	0	1	0	0	0	1	0	0	0	0	0	0	0	0	0	1	0	0	0	0	1	0	0	1	1	2	0	0	0	1	0	0	0	0	1	0	0	1	0	0	0	0	0	0	0
66	0	FAM92A1	0	66	2	1	0	0	1	0	2	0	1	1	1	1	0	0	0	5	0	0	0	0	5	1	6	1	6	2	4	0	0	1	0	2	0	0	0	1	0	0	0	0	0	1	2	0	3
37	0		0	37	0	3	0	1	1	0	1	1	0	0	0	2	0	0	0	2	0	0	0	0	3	0	2	3	1	0	0	1	0	2	3	0	0	0	0	0	0	0	0	0	0	0	0	0	2
2	0	NADH3	0	2	0	0	0	0	0	0	0	0	0	0	0	0	0	0	0	0	0	0	0	0	0	0	0	0	0	1	0	0	0	0	0	0	0	0	0	0	0	0	0	0	0	1	0	0	0
124	0	NOL10	0	124	4	6	1	0	0	2	0	1	2	1	2	0	1	2	0	5	0	0	0	0	4	4	6	6	7	1	3	3	0	2	5	3	0	0	0	0	1	1	0	0	1	2	2	0	8
37	0	COMMD8	0	37	2	0	1	0	0	0	0	0	1	0	0	1	1	1	1	1	0	1	0	0	1	1	1	2	1	1	1	1	0	1	1	0	0	0	0	0	0	0	0	0	0	0	0	0	3
54	0	FLOT2	0	54	1	1	1	0	0	1	2	0	1	0	0	1	1	0	0	2	1	1	0	0	0	1	2	2	0	1	1	0	0	0	4	1	1	1	0	0	1	0	1	0	0	3	2	2	2
21	0	CALB1	0	21	0	0	0	0	0	0	0	0	0	0	0	0	0	1	0	0	0	0	0	0	1	0	0	0	1	1	1	2	0	4	0	0	0	0	0	0	0	1	0	0	0	0	0	0	1
59	0		0	59	2	2	1	0	3	0	1	0	0	0	0	1	0	0	0	4	0	0	0	0	4	1	1	3	4	1	2	0	0	0	1	1	0	1	0	1	0	0	1	0	2	1	0	0	3
50	0	SRA1	0	50	1	0	2	1	0	0	1	1	1	0	0	0	1	0	0	0	0	0	0	1	1	1	2	4	0	4	2	0	0	2	1	0	0	1	1	0	0	3	0	0	0	0	1	0	3
28	0	MYO1C	0	28	1	1	1	0	0	0	0	0	0	0	0	0	0	0	0	1	0	1	0	0	0	1	0	0	2	2	1	0	0	2	0	0	0	0	0	0	0	0	0	1	0	0	0	1	0
56	0	XYLB	0	56	2	5	4	0	0	0	1	0	1	0	0	0	1	0	0	3	0	0	0	0	4	1	1	5	0	2	1	0	0	0	5	4	0	0	0	0	0	2	0	0	0	0	0	0	1
124	0	NRCAM	0	124	4	2	2	0	0	1	0	2	1	0	1	3	0	0	0	6	0	1	1	0	3	10	5	4	6	7	3	3	0	1	2	2	0	1	0	0	0	1	0	0	0	0	0	2	1
6	0	BV17S1J2.7	0	6	0	0	1	0	0	0	0	0	0	0	0	0	1	0	0	1	0	0	0	0	0	0	0	0	0	0	0	0	0	1	0	0	0	0	0	0	0	0	0	0	0	0	0	0	0
14	0	env	0	14	0	1	1	0	0	0	0	0	0	0	0	0	0	0	0	1	0	0	0	0	0	2	0	0	0	1	0	0	0	0	0	0	0	0	0	0	1	0	0	0	0	1	0	0	1
15	0	HLA-B	0	15	3	1	0	0	1	0	0	0	0	0	0	0	0	0	0	0	0	1	0	0	2	0	0	1	0	0	1	2	0	0	0	0	0	0	0	0	0	0	0	0	0	0	0	0	1
14	0	CLCNKA	0	14	1	0	1	0	0	0	0	0	0	0	0	0	0	0	0	0	0	0	0	0	2	0	2	1	0	1	0	1	0	0	0	0	0	0	0	0	0	1	0	0	0	0	0	0	0
73	0	hCG_1642047	4	69	1	6	3	0	0	0	1	2	2	0	1	1	1	0	2	1	0	0	0	1	4	3	1	4	4	1	3	3	0	1	1	2	0	0	0	0	0	0	1	0	1	0	1	0	0
67	0	KMO	0	67	1	0	0	0	0	0	1	1	1	0	1	0	1	1	1	2	0	2	0	0	2	4	3	3	5	4	1	3	0	5	3	0	0	3	0	1	0	0	0	0	0	0	0	1	1
49	0		0	49	3	2	1	0	1	1	3	1	0	0	0	0	0	1	1	0	0	0	0	0	2	2	0	6	1	5	3	1	0	1	1	1	0	0	0	1	0	1	0	0	0	0	1	1	0
8	0	DARC	0	8	0	0	0	0	0	0	0	0	0	0	0	0	0	0	0	0	0	0	0	1	1	0	0	0	0	0	0	0	0	1	0	0	0	0	0	0	1	0	0	0	0	0	0	0	0
8	0	HLA-A	0	8	1	1	0	0	0	0	0	0	0	0	0	0	0	0	0	1	0	0	0	0	1	0	0	1	0	0	0	0	0	0	0	0	0	0	0	0	0	0	0	0	0	0	0	0	0
1	0	DTNA	0	1	0	0	0	0	0	0	0	0	0	0	0	0	0	0	0	0	0	0	0	0	0	0	0	0	0	0	0	0	0	0	1	0	0	0	0	0	0	0	0	0	0	0	0	0	0
41	0		0	41	3	1	1	0	2	0	0	0	0	0	0	0	0	0	1	0	0	0	0	0	0	2	1	2	0	3	1	0	0	1	2	0	0	0	1	0	0	0	0	0	0	1	1	1	1
277	0	CAD	12	265	9	7	6	1	0	0	2	1	4	1	1	4	1	0	1	13	1	4	1	1	11	10	13	12	10	15	8	10	0	5	5	8	1	1	0	4	1	5	1	0	3	2	2	0	6
1343	0	SYNE1	28	1315	34	48	29	3	5	3	17	7	11	3	5	3	6	9	6	43	5	6	3	4	62	57	52	42	53	43	42	31	0	42	45	36	10	6	12	13	16	20	4	3	12	9	6	14	54
24	0	EEF1D	0	24	0	0	0	0	1	1	0	1	0	0	0	0	1	0	1	1	0	0	0	0	0	0	0	1	3	0	1	1	0	0	1	1	0	0	0	0	1	1	0	0	0	2	0	0	1
52	0	PLAUR	0	52	4	0	0	0	0	0	0	0	1	0	0	1	0	0	0	2	0	0	0	0	1	4	4	1	1	2	1	1	0	0	0	1	0	0	0	0	0	0	0	1	0	1	0	1	2
95	0	CYP4V2	1	94	2	2	1	0	0	0	2	3	1	0	0	0	2	1	1	3	0	2	0	0	2	3	4	2	4	2	3	1	0	0	6	2	0	0	2	2	0	0	0	0	0	0	1	1	2
28	0	FERMT2	0	28	2	0	0	0	0	0	1	1	1	0	0	0	0	1	0	1	0	0	0	0	0	1	4	1	1	1	0	2	0	0	0	0	0	0	0	0	1	0	0	0	0	1	0	0	0
6	0	UBE2Z	0	6	0	0	0	0	0	0	0	0	0	0	0	1	0	0	0	0	0	0	0	0	0	1	0	0	1	0	0	0	0	0	0	0	0	0	0	0	0	0	0	0	0	0	0	0	0
13	0	HLA-DQB1	0	13	0	0	0	0	0	0	1	0	0	0	0	0	0	0	0	0	0	0	0	0	0	1	0	0	1	2	1	0	0	2	0	0	0	0	0	0	0	0	0	0	0	0	0	0	1
9	0	C17orf72	0	9	0	0	0	0	0	0	0	0	0	0	0	1	0	0	0	0	0	0	0	0	1	0	0	0	2	0	0	0	0	0	1	0	0	1	0	0	0	1	0	0	0	1	0	0	0
191	0	LAMC2	0	191	3	11	1	0	1	1	4	2	2	0	1	2	3	1	1	9	1	0	0	1	11	4	5	5	11	11	12	8	0	7	4	2	1	1	1	0	4	2	1	1	0	0	0	2	7
231	0	TJP1	0	231	14	8	0	2	2	0	2	1	3	2	2	1	1	1	1	9	1	6	1	2	11	18	14	15	11	11	6	9	0	3	3	3	0	1	1	0	0	3	0	0	1	2	2	4	6
235	0	LAMA4	4	231	7	6	7	0	0	2	1	2	5	0	2	1	1	1	3	6	0	1	0	1	7	7	7	7	13	10	7	10	0	6	4	4	0	2	2	3	1	2	1	2	3	2	4	1	9
24	0	CD1E	0	24	2	3	2	0	0	0	0	0	0	0	0	0	0	0	0	2	0	0	0	1	1	0	1	0	2	0	0	0	0	0	1	1	0	0	0	0	0	0	0	0	0	0	0	0	1
5	0	ND2	0	5	0	0	0	1	0	0	0	0	0	0	0	0	0	0	0	0	0	0	0	0	0	0	0	1	0	0	0	0	0	0	0	0	1	0	0	0	0	0	0	0	0	0	0	0	0
1	0	ND3	0	1	0	0	0	0	0	0	0	0	0	0	0	0	0	0	0	0	0	0	0	0	0	0	0	0	0	1	0	0	0	0	0	0	0	0	0	0	0	0	0	0	0	0	0	0	0
83	0		0	83	2	3	3	0	0	0	0	0	1	0	1	1	1	1	0	4	0	1	1	0	3	3	4	3	4	5	2	3	0	4	1	2	0	0	1	0	0	0	1	0	0	0	1	2	2
42	0		0	42	1	0	1	0	0	0	1	0	0	0	0	0	0	0	0	0	0	0	1	0	2	0	1	1	0	3	0	1	0	2	1	2	0	2	1	0	0	0	1	1	0	0	0	0	2
44	0	C22orf23	0	44	2	1	1	0	0	0	0	0	0	0	0	1	2	0	0	1	0	0	0	0	3	2	0	1	3	1	1	1	0	0	4	3	0	0	1	1	1	1	0	1	0	1	0	1	1
69	0	GPR78	8	61	5	2	1	1	1	2	1	1	0	0	0	0	0	0	0	5	0	1	0	3	1	2	1	9	4	2	1	1	0	4	1	3	0	0	1	1	1	0	0	0	0	0	1	0	4
208	0	TCOF1	4	204	10	7	6	0	0	2	4	4	1	1	1	2	3	3	2	8	0	1	1	1	6	4	9	9	10	1	4	5	0	9	9	7	1	4	1	1	2	1	0	2	1	4	0	0	5
23	0	SPATA2L	0	23	1	1	0	0	0	0	0	1	1	0	0	1	0	0	0	0	0	0	0	0	0	0	2	1	0	0	1	1	0	0	1	1	0	0	0	0	0	0	0	0	0	1	0	0	1
59	0	CEP41	0	59	1	3	2	0	0	0	2	0	0	0	1	1	0	0	0	0	0	3	0	0	6	4	9	2	5	2	1	0	0	0	1	0	0	0	0	0	0	0	0	0	0	0	0	1	2
75	0	ACSL6	0	75	3	2	2	0	1	1	2	0	1	0	0	1	0	1	0	2	0	0	0	0	1	4	3	2	3	3	2	4	0	2	0	0	0	0	0	1	2	0	0	0	0	2	2	0	1
34	0	GPR111	0	34	2	0	1	0	0	0	0	0	0	0	0	1	0	0	0	1	0	0	0	0	0	0	1	1	1	1	2	1	0	2	3	0	0	0	0	0	0	0	0	0	1	0	0	1	4
148	0	USP48	0	148	3	4	1	0	1	0	1	1	0	0	0	0	0	1	0	5	1	1	0	0	7	7	7	3	9	6	2	4	0	12	6	1	0	0	1	4	2	2	0	0	0	1	2	0	5
10	0	NCOR2	0	10	0	0	0	0	0	0	0	0	0	0	0	0	0	1	0	0	0	0	0	1	0	0	1	0	0	0	0	0	0	1	0	0	0	0	0	0	0	0	0	0	0	0	1	0	0
38	0	USP39	0	38	0	4	2	1	0	0	1	0	0	1	0	0	0	0	0	0	0	0	0	0	2	0	3	2	1	6	1	1	0	1	0	0	0	0	0	0	0	0	0	0	0	0	0	1	1
1	0		0	1	1	0	0	0	0	0	0	0	0	0	0	0	0	0	0	0	0	0	0	0	0	0	0	0	0	0	0	0	0	0	0	0	0	0	0	0	0	0	0	0	0	0	0	0	0
21	0	RAB29	0	21	0	1	0	1	0	0	0	0	0	0	0	0	0	0	0	0	0	0	0	0	2	0	0	0	1	3	0	0	0	1	0	1	0	1	1	0	0	0	1	0	0	0	0	0	2
11	0	SELM	0	11	0	1	0	1	0	0	0	0	0	0	0	0	0	0	0	0	0	0	0	0	0	1	2	0	0	0	0	1	0	0	1	0	0	0	0	0	0	0	0	0	0	0	0	0	0
29	0	NHLRC3	4	25	0	0	1	0	0	0	0	1	0	0	0	0	0	0	1	1	0	0	0	0	3	2	2	0	0	1	3	0	0	0	0	0	0	0	0	0	0	1	0	0	0	0	0	0	0
13	0	OR51B4	0	13	0	0	0	0	0	0	1	1	0	0	0	0	0	0	0	0	0	0	0	0	1	0	0	0	2	1	0	1	0	0	0	0	0	0	0	0	0	0	0	0	0	0	0	0	0
122	0		4	118	4	2	1	0	2	0	0	0	0	1	0	1	0	1	1	5	0	0	1	0	8	2	5	4	4	7	6	2	0	6	3	3	2	2	1	0	0	3	0	2	2	0	0	0	1
39	0	CHP1	0	39	0	1	1	0	0	0	1	0	0	0	0	0	0	0	1	3	0	1	0	0	2	1	4	3	2	0	1	1	0	0	0	1	0	0	1	1	1	1	0	0	0	0	0	1	1
30	0	APOBEC2	0	30	0	1	0	0	1	0	0	0	0	0	0	0	0	1	0	0	0	0	0	0	0	3	1	2	0	0	0	0	0	1	3	1	0	0	0	0	0	0	0	0	0	0	0	1	0
1	0	ALG1L2	0	1	0	0	0	0	0	0	0	0	0	0	0	0	0	0	0	0	0	0	0	0	0	0	0	0	0	0	0	0	0	0	0	0	0	0	0	0	0	0	0	0	0	0	0	0	0
147	0		8	139	1	5	2	1	1	1	3	0	1	0	1	0	0	0	2	5	0	0	0	0	5	6	11	3	10	2	1	3	0	7	7	3	1	2	0	1	2	0	1	0	2	3	0	3	1
94	0		0	94	3	6	3	0	1	0	1	1	2	1	0	1	0	0	1	2	0	0	0	0	4	4	5	6	3	2	3	2	0	2	0	4	0	0	2	0	2	0	0	0	0	2	0	2	1
58	0	CLEC4F	4	54	3	1	2	0	0	2	0	0	0	0	0	0	0	0	0	1	0	0	0	1	1	4	3	1	2	1	2	1	0	5	2	1	0	0	0	0	1	0	0	0	1	1	1	1	2
67	0	DKFZp667E137	0	67	1	2	0	0	0	1	2	0	0	0	1	1	2	0	0	1	0	0	0	0	6	3	2	3	1	2	1	1	0	2	3	0	1	0	0	0	1	3	0	0	1	2	0	0	1
56	0	SSX3	0	56	0	1	0	0	1	1	0	0	1	0	0	0	0	0	0	3	0	0	0	0	2	4	1	1	0	1	0	2	0	3	4	1	0	4	1	2	2	0	0	0	0	0	0	0	0
64	0		2	62	1	3	3	0	0	0	0	0	0	1	0	0	0	0	0	1	0	0	0	0	3	2	2	2	4	0	5	0	0	3	5	4	0	0	0	1	0	0	0	0	3	0	0	1	4
121	0		0	121	3	2	3	0	2	1	0	3	1	2	1	1	0	0	0	7	0	1	0	0	4	4	6	4	2	5	3	2	0	1	6	2	0	1	0	1	3	1	0	1	2	1	0	2	4
127	0	TFG/ALK	0	127	2	5	1	2	1	2	1	1	0	0	1	0	2	0	1	3	0	0	1	0	8	8	1	2	6	5	4	3	0	5	4	2	1	0	0	0	1	2	1	0	1	0	0	2	9
206	0	CAMSAP3	16	190	4	5	3	0	0	0	4	1	0	3	0	4	1	1	1	6	1	0	0	0	8	12	8	9	14	7	5	6	0	6	3	2	0	0	2	3	2	1	4	0	2	2	1	4	5
8	0	HLA-B	0	8	0	0	1	0	0	0	0	0	0	0	0	0	0	0	0	0	0	0	0	0	2	0	2	0	0	0	0	1	0	0	0	0	0	0	0	0	0	0	0	0	0	0	0	0	0
17	0	CELA1	0	17	1	0	0	0	0	0	0	0	0	0	0	0	1	0	0	1	0	0	0	0	2	0	1	1	1	0	1	0	0	0	0	0	0	0	0	0	0	1	0	0	1	0	0	0	1
11	0	ARFIP2	0	11	0	1	0	0	0	0	0	1	0	0	0	0	0	0	0	0	0	0	0	0	1	1	1	1	0	0	0	0	0	0	0	0	0	0	0	0	0	0	0	0	0	0	0	0	1
45	0	WISP3	0	45	0	6	1	0	0	0	0	0	0	0	0	1	1	2	0	3	0	0	0	0	2	4	0	3	4	0	1	1	0	1	0	0	1	1	0	0	0	0	0	0	0	0	2	1	0
11	0	TRAPPC12	0	11	0	0	0	0	0	0	0	0	0	0	0	0	0	0	0	0	0	0	0	0	0	1	0	0	2	1	2	0	0	0	0	0	0	0	0	0	0	0	0	0	0	0	0	0	0
14	0		0	14	0	0	2	0	0	0	0	0	0	0	0	0	0	0	0	0	0	0	0	0	2	0	0	0	0	0	1	1	0	0	0	1	0	0	0	0	0	0	0	0	1	0	1	0	1
7	0	FXR2	0	7	0	0	0	0	0	0	0	0	0	0	0	0	0	0	0	0	0	0	0	0	1	0	0	0	0	0	1	1	0	0	1	0	0	0	0	0	0	0	0	0	0	0	0	0	0
21	0		0	21	0	1	1	0	1	0	1	0	0	0	0	1	0	0	0	0	1	0	0	0	0	1	0	1	0	1	2	0	0	1	0	0	0	0	0	0	0	0	0	0	1	0	0	0	1
15	0	DLG2	0	15	0	0	0	0	0	0	0	0	0	0	0	0	0	0	0	1	0	0	0	0	0	0	1	1	0	0	1	0	0	0	0	2	0	0	0	0	0	0	1	0	0	1	0	0	1
18	0	HLA-A	0	18	1	2	0	0	0	0	0	0	0	0	0	0	0	0	0	1	0	0	0	0	0	1	0	0	2	1	0	2	0	0	0	0	0	0	0	0	0	0	0	0	0	0	0	0	0
61	0		8	53	1	1	1	1	0	0	2	0	0	0	0	0	2	1	0	2	0	0	0	1	3	2	2	2	2	1	4	4	0	1	2	3	0	0	0	0	0	0	0	0	1	2	2	0	0
14	0	ORAI3	0	14	0	3	0	0	1	0	0	0	0	0	0	0	0	0	0	1	0	0	0	0	0	0	0	1	1	1	1	0	0	1	0	0	0	0	0	0	0	0	0	0	0	1	0	0	0
138	0	LOC388210	0	138	4	8	9	1	1	0	3	1	0	0	0	0	0	0	1	4	1	0	0	0	6	4	10	10	7	3	7	5	0	5	2	2	1	0	0	3	1	0	0	0	1	1	1	0	3
9	0	LATH	0	9	0	0	0	0	0	0	0	0	0	0	0	0	0	0	0	0	0	0	0	0	1	0	1	0	1	0	0	1	0	0	0	0	0	0	0	0	0	0	0	0	0	0	0	0	0
27	0	HLA-C	4	23	1	1	1	0	0	0	0	0	0	0	0	0	1	0	0	2	0	0	0	2	1	1	2	0	1	1	1	0	0	1	0	1	0	0	0	0	0	0	0	0	0	0	0	0	0
3	0	ATXN3	0	3	0	0	0	0	0	0	0	0	0	0	0	0	0	0	0	0	0	0	0	0	0	0	0	1	0	0	0	0	0	0	0	0	0	0	0	0	0	0	0	0	0	0	0	0	0
51	0		0	51	1	3	2	0	2	1	0	0	0	0	0	0	0	1	1	5	0	0	1	0	3	1	2	1	2	3	0	0	0	2	1	1	0	1	0	1	1	0	0	1	0	1	2	0	1
42	0	SLC6A14	0	42	1	0	0	1	0	0	0	0	2	0	0	0	1	0	0	0	0	0	1	0	3	4	3	2	0	2	2	2	0	2	1	0	0	0	0	1	1	0	0	0	0	1	0	0	1
66	0		12	54	2	0	1	2	1	1	0	1	0	0	0	0	1	2	0	0	0	1	0	0	6	4	2	1	5	1	0	0	0	1	0	2	1	1	0	0	1	0	0	0	2	0	3	0	1
81	0		0	81	1	3	1	0	1	2	0	0	0	0	0	1	1	0	0	1	1	1	0	0	1	2	1	3	7	5	3	2	0	3	4	0	0	0	0	0	0	1	1	0	1	1	0	0	1
32	0	KIR2DS3	0	32	1	3	0	0	0	0	0	2	0	0	0	0	0	0	0	2	0	0	1	1	1	1	3	2	1	1	1	0	0	1	0	0	0	0	1	0	0	0	0	0	0	0	0	1	0
57	0	LILRB3	4	53	3	2	3	2	0	0	0	0	0	0	1	0	0	0	0	3	0	0	0	0	3	1	1	4	5	1	2	0	0	4	2	0	0	1	0	0	1	0	1	0	1	0	0	0	1
219	0	IL16	2	217	8	8	6	0	3	1	1	1	1	2	3	0	1	1	2	5	1	1	0	0	14	8	9	9	5	6	14	5	0	3	9	1	0	1	0	0	1	2	1	0	1	1	2	1	9
56	0	ELAVL2	0	56	2	2	0	2	0	2	1	0	0	0	1	0	0	0	0	2	0	1	0	0	3	4	2	5	5	4	1	2	0	1	1	1	0	0	2	0	0	0	0	3	0	0	0	1	2
63	0	MRPS22	0	63	2	3	1	0	2	0	2	0	1	1	0	0	0	0	0	4	0	1	0	0	6	0	3	3	4	1	1	1	0	3	3	0	0	1	0	0	0	0	1	0	0	0	0	0	4
186	0	PTPRD	4	182	5	7	3	1	3	1	2	0	4	2	0	1	3	0	4	3	1	1	0	1	7	7	8	7	7	6	8	8	0	5	6	5	1	5	0	0	0	2	2	1	0	2	4	1	8
20	0	USP45	0	20	0	1	0	0	0	0	0	0	0	1	0	0	0	0	0	3	0	0	0	0	1	1	2	1	1	2	1	0	0	0	1	1	0	0	0	0	0	0	0	0	0	0	0	0	0
405	0	CCDC150	0	405	4	12	15	2	1	2	6	5	7	2	1	4	3	3	2	7	0	0	0	0	16	8	17	18	12	11	14	6	0	6	20	13	1	3	1	5	3	7	0	2	0	4	1	5	14
120	0	MYOM2	4	116	8	3	6	0	1	1	1	1	0	1	1	0	0	0	1	4	0	1	0	1	1	5	6	5	7	3	6	2	0	3	1	3	0	0	2	1	1	0	1	0	0	0	1	0	3
464	0	COL4A6	16	448	8	13	9	2	4	1	3	3	7	2	1	6	6	5	3	13	1	3	0	1	24	21	22	19	23	14	12	11	0	22	15	14	0	1	1	1	5	0	2	4	2	3	4	2	21
25	0	HSPB8	0	25	0	0	1	1	0	0	0	0	0	0	0	1	1	0	0	1	0	0	0	0	1	3	1	1	1	1	1	2	0	0	4	0	0	0	0	0	0	0	0	0	0	0	0	0	1
55	0	SIDT2	0	55	3	2	3	0	0	0	1	0	0	0	1	0	1	0	1	4	0	0	0	0	1	1	2	2	4	5	1	1	0	1	1	0	0	0	0	1	2	0	0	0	2	0	0	0	1
47	0	GMPR2	0	47	5	1	0	0	0	1	1	0	0	0	0	1	0	0	0	1	0	0	0	0	2	2	1	0	1	1	1	0	0	3	0	0	0	0	0	0	0	0	0	0	0	0	1	0	4
47	0	TCF4	4	43	2	4	0	0	0	1	1	0	1	0	0	1	1	0	0	0	0	0	0	0	1	1	0	3	2	1	2	0	0	1	1	2	0	0	0	1	0	0	0	0	1	0	0	0	1
2	0	HLA-B	0	2	0	0	0	0	0	0	0	0	0	0	0	0	0	0	0	0	0	0	0	0	0	0	0	0	0	0	0	0	0	0	0	0	0	0	0	0	0	0	0	0	0	0	0	0	0
57	0	DALRD3	0	57	1	1	1	0	0	0	0	1	0	0	0	2	1	0	0	2	0	1	1	1	0	0	3	1	5	2	3	0	0	1	0	4	0	0	0	2	2	0	0	0	2	2	0	1	2
32	0	GCLM	0	32	0	0	1	0	0	0	0	0	2	0	0	0	0	0	0	0	0	0	0	0	2	4	2	1	1	0	0	1	0	1	1	0	0	0	0	0	0	3	0	1	0	1	0	0	1
9	0	ZNF91	0	9	0	0	0	0	0	0	0	0	0	0	0	0	0	0	0	1	0	0	0	1	2	0	1	0	1	1	0	0	0	0	0	1	0	0	0	0	0	0	0	0	0	0	1	0	0
20	0	SLC39A11	0	20	1	0	0	0	1	0	0	0	0	0	0	0	1	0	0	1	0	0	0	0	0	0	0	2	1	0	0	3	0	1	2	0	0	0	1	0	0	2	1	0	0	0	0	0	2
12	0	C7orf55-LUC7L2	4	8	0	1	0	0	0	0	0	0	0	0	1	0	1	0	0	0	0	0	0	0	0	0	0	2	0	0	1	0	0	0	0	0	0	0	0	0	0	0	0	0	0	0	0	0	1
8	0	ALG1L	0	8	0	0	0	0	0	0	0	0	0	0	1	0	0	0	0	0	0	0	0	0	0	0	1	0	0	1	0	0	0	1	0	0	0	1	0	0	0	0	0	0	0	0	0	0	0
22	0	RPA2	8	14	0	1	0	0	0	0	0	1	0	0	0	1	0	0	0	0	0	0	1	0	0	1	0	4	3	0	0	0	0	0	0	0	0	0	1	0	1	1	0	0	0	0	0	0	1
40	0	LOC101928044	0	40	1	4	1	0	0	0	0	1	0	0	0	0	0	0	0	0	1	0	0	0	2	1	0	1	2	2	0	1	0	1	1	2	0	0	0	0	1	1	0	0	0	0	0	0	4
15	0	PNO1	0	15	0	0	1	0	0	0	0	0	0	0	0	0	0	0	0	0	0	0	0	0	1	2	0	2	1	0	0	1	0	0	0	0	0	0	0	0	1	0	0	0	0	0	1	1	0
32	0	MC1R	4	28	0	5	0	0	0	0	0	0	1	0	0	1	0	0	0	1	0	0	0	0	1	0	0	3	2	0	2	2	0	0	4	1	0	0	0	1	0	0	0	1	1	0	0	0	0
[truncated: 460,625 more rows]
[truncated: 12 more columns]
